# Supplementary material for: Upstream open reading frames repress the translation from the iab-8 RNA
Source: PLoS Genet. 2024 Sep 23;20(9):e1011214. doi: 10.1371/journal.pgen.1011214 (PMC11463788; doi:10.1371/journal.pgen.1011214)
Supplement: S1 Data — The data is presented in excel format. The numbers in the excel files are quantifications of the fluorescence of cells transfected with the construct indicated on the top line of each column. The second sheet and subsequent sheets contain the results of statistical tests run on the data using the Prism Statistical Analysis software package. (XLSX) [file pgen.1011214.s005.xlsx]

## Sheet: Fig1_data
iab-8	msa	Exon 3	Exon 1	Exon 2	30bp	230bp
2.6	7.053	4.047	2.943	1.693	5.641	2.933
3.39	12.632	11.128	1.714	2.989	24.137	4.044
2.337	7.02	5.36	3.156	1.672	5.974	3.45
3.6	10.923	11.953	2.446	3.627	13.389	3
3.487	10.128	5.138	3.994	4.456	11.971	2.702
2.338	9.222	4.349	6	1.976	24.222	2.882
2.568	6.188	7.424	3	2.016	11.151	2.43
4.394	7.087	4.599	2.394	3.008	20.147	3.321
2.533	5.35	3.808	1.976	2.08	2.839	3.63
2.81	6.5	13.821	5.056	2.578	6.09	2.366
3.558	8.774	6.715	3.119	3.926	10.256	2.657
2.055	5.077	67.081	2.872	2.888	7.382	2.159
2.75	4.346	4.281	2.139	2.424	6.147	3.688
4.475	15.296	4.44	3.076	3.02	5.667	8.781
2.94	9.302	6.374	3.347	2.434	4.545	3.279
3.964	14.131	5.273	2.302	2.744	4.45	2.603
2.703	4.65	9.111	1.895	3.297	7.22	3.295
2.756	9.036	5.491	3.079	4.557	5.896	2.71
2.651	5.953	9.919	2.579	3.662	5.843	3.717
2.078	15.43	5.416	2.667	2.848	4.483	2.619
10.175	16.016	30.359	3.635	2.077	14.776	3.231
4.386	22.822	8.18	2.254	3.587	5.321	3.4
2.179	6.305	6.648	3.231	2.65	4.25	3.762
1.949	26.951	6.508	4.467	3.173	12.848	2.481
2.854	21.519	12.195	1.733	2.168	4.295	2.394
2.829	5.674	5.34	1.765	2.188	4	2.056
3.607	27.984	6.408	1.864	4.308	3.688	4.952
4.026	118.916	10.48	3.2	2.337	4.902	3.469
3.333	20.414	3.73	2.556	3.976	25.828	3.517
2.651	9.788	8.59	2.449	2.353	3.855	2.306
2.493	50.723	6.235	1.946	2.075	4.125	2.604
3.805	5.797	18.55	2.197	2.103	4.188	2.859
1.912	9.2	7.9	2.584	2.319	10.562	3.179
1.983	9.531	5.409	2.117	2.383	6.521	1.774
2.327	6.196	8.514	1.904	2.838	8.323	2.384
2.545	13.924	9.638	2.022	2	7.324	2.987
2.591	6.555	5.147	1.378	2.457	10.052	3.162
2.812	13.932	26.351	2.281	2.723	5	2.748
6.423	18.249	17	1.475	2.622	3.168	3.244
1.921	7.7	21.179	4.937	2.608	6.367	2.206
1.988	19.011	8.014	2.275	3.478	2.901	2.066
5.403	5.29	11	1.709	2.23	5.644	2.68
2.064	27.162	8.765	1.875	2.681	3.088	3.267
6.127	36.012	7.853	2.594	5.424	5.811	3.014
2.812	11.439	6.692	3.116	1.703	5.476	2.547
2.185	21.958	9.139	3.206	2.322	9.831	2.261
6.284	8.393	8.75	4.493	2.333	6.653	3.379
3.497	14.408	6.711	3.077	1.529	12.813	3.581
3.382	31.683	8.777	3.577	1.533	5.37	3.493
3.057	11.714	7.562	3.147	2.068	4	3.358
1.686	10.64	8.906	3.8	2.263	3.875	2.19
2.571	24.97	6.173	2.043	2.272	8.388	4.241
2.6	5.616	7.615	2.462	1.944	3.821	5.294
2.19	10.326	12.745	3.344	1.721	4.716	3.438
3.508	14.189	3.075	3.075	1.667	15.535	4.848
2.781	7.647	7.216	3.128	2.418	3.664	4.274
2.747	23.626	20.583	2.766	2.453	11.528	3.571
12.624	25.943	3.969	2.835	2.276	5.528	3
1.257	31.81	10.308	2.972	1.75	7.928	3.467
2.056	19.052	6.244	4.066	5.69	34.556	3.738
6.09	10.621	7.062	2.69	2.516	3.573	8.05
2.846	8.135	4.267	3.5	2.357	3.67	2.623
2.519	8.543	6.235	2.588	1.712	19.094	4.2
1.743	7.39	8.061	5.348	2.176	7.429	2.088
3.631	30.157	4.879	2.629	1.75	11.31	2.471
1.733	19.866	4.114	5.133	2.213	14.815	5.586
1.705	10.914	3.816	2.189	2.012	13.239	2.556
2.194	10.764	25.188	3.08	1.841	6.431	2.76
1.699	5.731	7.479	2.439	1.386	4.158	5.456
3.561	5.478	10.39	4.219	3.274	18.138	3.948
2.463	6.106	4.027	1.778	4.472	9.272	4.296
2.459	16.67	8.337	2.068	3.065	12.966	2.885
3.347	10.622	7	3.2	3.149	5.116	4.177
2.015	8.352	9.966	2.378	2.536	4.71	3.714
2.516	25.656	11.269	3.576	2.928	10.694	3.739
2.393	9.011	3.524	3.276	2.198	5.212	4.256
2.293	6.089	5.577	2.625	5.377	4.771	2.348
2.359	25.775	9.387	4.271	2.707	4.442	4.515
1.812	7.083	4.748	3.279	2.252	6.626	3.152
3.034	13.959	4.264	2.651	2.905	9.517	3.401
5.041	6.361	10.962	3.254	3.629	5.884	3.322
2.977	27.547	4.165	2.288	5.807	4.625	5.141
3.426	14.214	9.835	4.977	3.818	4.5	3.011
2.593	27.806	4.226	6.186	2.472	19.754	3.682
3.159	14.205	3.286	3.436	4.87	3.672	2.689
2.258	5.944	4.02	2	2.276	2.905	2.552
2.516	18.421	3.091	2.441	3.8	50.227	2.459
2.714	5.2	4.247	3.762	2.949	4.879	3.385
5.06	16.844	2.353	11.062	3.488	5.236	2.626
2.404	20.719	3.062	2.674	3.053	3.591	3.125
3.887	10.84	2.957	4.038	3.548	7.109	2.283
2.095	15.776	9.35	11.566	3.214	6.091	3.301
2.375	15.036	31.782	2.653	2.196	3.622	2.696
3.022	13.927	3.94	2.943	2.762	9.534	3
1.85	15.19	2.979	2.373	3.502	4.938	2.439
3.446	12.435	7.101	6.535	3.727	9.984	6.869
3.719	10.84	2.698	5.432	2.46	12.995	4.107
2.475	35.368	2.5	5.241	4.286	2.61	6.185
2.283	13.324	3.6	2.378	2.534	4.409	2.698
3.346	10.459	6.199	3.31	3.543	8.49	5.107
3.105	32.275	5.733	5.051	2.085	9.714	4.678
2.936	6.27	8.893	2.286	2.02	3.236	6.039
3.012	11.669	8.115	2.197	2.237	4.107	3.576
4.856	9.477	22.667	5.037	4.103	17.342	3.538
3.895	6.762	2.523	3.231	4.21	5.148	2.082
2.612	10.724	4.457	5.06	4.228	2.615	4.573
2.267	15.136	19.345	2.81	4.301	6.093	4.456
4.292	20.615	16.419	4.358	3	4.886	3.398
4.991	14.267	2.716	3.975	3.115	4.689	3.985
2.451	10.141	3.891	4	2.958	6.676	7.697
3.368	32.692	3.633	2.43	3.035	2.727	3.453
3.143	14.938	5.895	12.772	1.947	6.091	4.569
3.805	12.274	6.11	2.517	4.799	3.561	3.872
4.25	14.005	17.685	2.686	2.816	20.373	2.767
4.551	39	8.813	2.044	2.555	3.689	4.182
5.717	25.624	2.82	4.081	2.782	11.252	3.989
3.704	13.571	15.696	4.914	2.275	13.708	5.5
3.084	22.711	23.824	3.943	3.647	8.727	4.233
3.194	13.488	9.034	2.743	3.82	3.941	3.744
3.077	13.625	56.515	2.374	2.095	6.608	3.217
2.761	10.083	5.06	2.702	4.98	4.778	7.2
3.163	18.361	3.037	9	1.811	14.355	3.145
2.412	16.433	3.8	7.609	2.196	8.081	4.118
2.526	19.538	12.991	2.343	1.727	3.476	10.536
2.906	63.571	4.064	4.286	2.512	4.521	4.385
3.117	18.456	5.958	6.149	2.773	5.958	4.816
2.762	14.746	3.928	2.197	1.365	5.264	5.763
3.6	6.195	6.5	3.125	2.687	9.608	4.056
3.745	8.735	3.165	3.845	3.466	4.15	4.34
2.656	16.227	4.146	4.484	3.227	6.233	6
3.211	20.781	5.648	2.022	2.222	7.857	2.227
3.05	64.69	2.924	4.479	1.623	5.179	3.324
2.462	9.9	2.353	2.393	2	3.338	3.91
2.327	33.827	7.909	3.027	2.783	9.453	3.811
3.291	13.071	21.776	1.702	3.407	8.169	4.018
5.213	4.703	9.54	2.671	2.762	4.938	4.404
2.443	6.525	7.737	2.145	1.845	2.914	3.788
3.802	7.757	4.275	2.012	2.121	8.079	2.694
2.046	7.116	13.366	3.13	1.838	3.776	4.346
1.725	7.719	2.909	2.476	1.829	17.929	2.424
1.971	8.877	2.231	3.658	2.464	12.678	3.647
3.5	18.876	13.382	2.795	1.896	5.793	4.42
3.75	7.345	3.186	2.185	2.486	3.862	3
3.628	9.231	5.29	2.173	2.219	28.269	2.191
2.059	36.917	13.606	1.647	3.421	3.065	2.128
2.833	10	4.994	4.86	1.643	2.984	4.054
2.702	26.84	3.087	4.172	2.903	5.5	2.986
4.098	12.6	19.19	3.029	1.727	7.293	6.967
3.327	10.82	5.462	2.297	3.41	4.743	3.056
3.457	14.267	2.857	2.5	2.611	2.8	3.21
2.204	36.627	6.622	3.283	1.944	3.522	3.794
3.444	8.874	4.1	3.829	3.288	4.537	3.077
1.844	7.614	4.758	5.339	3.346	9.052	2.837
1.984	6.944	8.052	2.48	1.493	9.735	2.6
2.127	12.181	4.404	2.16	3.091	12.059	2.32
2.229	60.522	3	2.051	1.864	3.571	2.693
1.689	6.202	10.679	2.22	1.604	4.421	3.375
2.985	38.948	14.338	6.741	2.606	8.662	3.109
2.844	11.504	12.449	4.01	4.107	2.613	2.642
5.181	7.223	2	3.59	3.507	10.702	3.05
2.317	4.098	18.324	2.961	3.486	7.75	1.927
3.235	17.497	1.918	3.6	4.399	5.017	2.75
2.695	7.211	3.685	2.86	4.821	13.75	4.367
3.407	11.764	11.23	3	3.532	4.699	3.295
3.3	8.503	2.846	2.838	3.028	15.447	3.786
2.229	10.868	7.126	2.769	3.775	5.429	8.309
4.431	10.184	24.207	2.593	2.98	7.094	2.744
3.111	13.729	5.628	3.514	2.913	4.171	3.396
2.607	35.429	3.304	1.682	4.22	13.22	2.777
4.281	17.093	21.091	4.265	2.5	4.2	3.408
13.93	7.342	6.242	2.686	2.34	5.988	3.121
3.948	8.353	4.596	4.095	3.66	4.537	3.161
3.082	27.528	2.093	3.793	3.66	4.162	3.033
2.987	10.362	3.017	2.8	2.893	10.892	3.213
1.856	6.96	2.711	2.82	2.312	4.788	5.544
2.874	9.25	12.345	2.877	2.476	7.257	3.662
3.207	31.1	2.78	2.623	3.186	8.984	2.809
4.804	14.711	3.297	2.655	4.122	16.917	3.753
2.409	23.426	5.971	5.593	2.911	5.16	2.993
14.421	13.937	2.35	2.541	3.497	2.984	3.586
2.743	17.513	14.084	2.763	3.238	5.449	2.851
5.705	28.294	7.022	3.319	2.82	4.617	3
3.053	5.377	15.238	3.333	2.867	3.788	3.636
5.321	7.144	4.312	3.488	3.475	7.085	3.5
4.149	8.4	3.871	5.156	3.258	6.504	3.333
3.04	63.878	2.983	3.287	2.376	10.195	3.667
2.753	13.053	2.581	2.513	2.841	8.01	3.077
2.98	19.979	5.018	2.471	3.331	11.613	3.072
2.656	7.815	14.103	3.16	2.786	6	3.826
4.379	22.214	3.795	4.03	2.182	15.244	2.841
2.913	11.007	3.375	2.75	2.579	4.029	3.593
2.383	21.534	17.411	2.207	2.611	4.438	3.938
4.186	8.084	2.422	2.3	2.58	9.046	3.64
3.542	10.47	8.744	2.814	2.697	4.176	3.078
2.165	32.773	2.511	4.192	4.091	5.974	3.39
7.371	6.582	15.684	6.053	3.407	4.537	4.472
2.812	9	4.807	3.056	2.435	13.323	3.381
2.836	12.592	2.65	3.378	2.28	6.936	2.39
2.111	24.525	7.447	7.196	2.786	9.685	3.136
2.877	17.889	4.598	3.762	3.048	5.089	2.824
3.782	15.576	3.675	2.896	2.645	3.22	3.677
2.413	9.708	5.925	6.667	2.309	12.233	3.216
3.529	15.286	5.845	4.061	1.486	6.561	2.162
3.179	18.705	3.019	2.189	1.698	5.529	3.034
3.297	38.733	11.346	3.19	2.672	3.415	3.607
2.747	9.611	5.295	2.533	2.468	11.097	2.735
15.321	24.419	3.111	2.202	3.774	5.347	2.558
3.176	18.496	1.811	1.933	3.4	3.262	2.965
2.68	42.093	2.78	2.581	4.167	6.38	3.107
3.135	21.624	1.81	2.794	2.9	3.917	3.042
5.529	14.211	8.681	5.289	2.809	4.966	3.088
2.886	22.018	5.179	3.615	3.429	8.274	2.539
2.52	9.903	3.723	2.875	3.23	3.664	2.787
2.203	18.492	8.113	2.291	3.698	8.12	2.912
2.463	8.353	5.222	3	2.113	10.233	3.157
2.367	16.936	10.042	2.811	2.896	3.429	3.393
2.24	15.347	5.412	3.343	2.612	5.135	2.912
3.505	9.351	16.284	2.197	3.061	9.137	2.966
3	17.184	12.236	2.558	3.305	6.154	2.817
2.621	13.856	11.62	2.896	2.766	6.854	3.917
2.41	22.986	33.939	2.381	3.181	4	2.558
1.719	22.902	4.78	3.819	3.731	10.313	3.089
2.341	7.688	18.55	1.867	3.067	3.481	2.6
2.716	10.023	9.596	5	4.34	4.065	2.386
2.425	16.577	4.862	2.683	3.714	9.2	2.554
2.055	28.383	10.679	3.705	3.695	6.703	2.63
2.076	7.045	12.955	2.324	3.261	4.449	2.388
3.03	16.721	19.437	3	2.273	9.241	2.413
1.6	17.073	14.031	2.393	4.39	3.28	2.365
1.741	9.956	9.59	7.606	2.176	11.679	2.625
2.154	9.222	14.061	2.869	2.697	6.551	2.231
2.559	18.792	5.225	10.826	3.872	4.935	4.127
2.4	6.069	5.398	4.176	2.968	2.733	4.37
3.77	28.691	16.946	2.178	3.128	4.746	3.263
13.512	6.338	10.378	3	2.545	4.182	3.722
2.874	6.17	16.882	4.432	4.057	6.545	8.196
4.604	12.604	5.16	4.763	2.643	3.39	3.274
4	29.505	18.926	2.958	3.906	4.237	4.407
2.279	20.781	5.714	2.798	2.736	3.254	5.593
2.498	12.763	4.036	2.991	3.035	13.297	3.712
2.872	6.066	14.846	2.862	3.259	4.522	3.344
7.412	16.5	10.778	2.578	2.867	3.304	4.636
2.871	6.023	7.855	2.451	2.933	6.843	3.075
4.114	18.369	5.279	5.368	3.356	14.154	5.709
2.403	55.949	4.235	4.14	2.545	4.623	3.761
1.774	4.235	9.16	6.088	2.931	14.956	3.691
2.56	24.121	8.124	3.323	2.923	5.221	3.892
6.278	26.466	85.128	4.848	2.542	4.069	4.402
2.302	3.992	8.667	2.704	2.477	3.765	3.703
8.629	13.559	10.428	2.905	3.153	7.188	5.235
2.743	9.551	6.929	2.472	2.786	49.946	4.571
2.268	20.017	6.369	3.01	2.38	5.972	6.443
2.884	13.642	16.917	3.664	4.23	10.469	5.644
3.45	13	10.333	2.606	2.75	7.009	4.822
2.263	9.674	30.518	2.675	4.667	5.389	3.316
3.812	6.713	7.484	3.765	2.71	24.311	2.566
3.701	9.4	5.793	3.406	2.437	13.456	2.924
4.402	25.322	8.345	8.524	2.305	5.027	4.728
2.742	11.861	13.815	4.791	2.29	3.941	3.467
1.857	9.043	11.267	7.823	2.587	5.329	3.146
4.369	15.724	6.271	3.673	3.361	3.979	4.402
2.477	14.113	19.419	3.129	2.472	3.779	3.617
3.623	15.003	9.047	2.767	2.636	3.246	3.548
3.086	9.159	10.54	3.258	3.931	2.698	5.401
3.494	7.132	6.4	2.802	2.773		2.763
4.059	7.915	5.143	2.339	2.43		3.707
2.652	23.027	11.638	2.65	3.166		5.523
2.346	12.183	4.25	2.382	3.008		5.466
2.618	15.5	9.054	3.768	2.229		3.562
2.208	37.933	6.898	2.771	3.957		4.359
4.512	19.286	15.278	3.595	3.119		4.681
2.766	9.504	15.974	2.742	3.317		3.927
7.446	23.084	4.542	4.411	3.9		4.923
3	15.795	10.765	3.633	2.699		5.325
2.577	15.516	21.576	1.971	2.71		3.514
3.288	15.519	5.323	3.878	2.328		3.785
2.233	38.58	6.412	5.21	3.952		7.664
1.886	7.194	8.508	3.173	4.211		3.313
2.901	6.696	7.107	2.841	3.165		3.053
4.713	6.827	4	3.217	3.418		4.231
2.463	17.053	9.854	2.952	2.8		2.828
2.667	7.298	5.609	2.5	2.6		4.891
2.27	8.784	4.878	2.842	3.611		3.735
4.593	12.978	8.938	3.895	3.345		5.295
2.945	6.127	8.493	3.5	3.143		3.471
2.059	8.347	9.289	2.139	2.938		4.328
3.382	5.814	12.805	4.561	2.96		3.326
2.043	15.543	5.462	2.841	2.612		4.35
2.388	6.455	6.954	3.039	3.515		4.254
2.434	35.371	4.105	2.714	3.41		3.764
3.012	12.337	11.689	2.212	3.211		3.493
3.447	43.012	11.742	1.797	2.667		3.358
2.881	11.219	7.086	3.024	1.966		4.093
1.87	11.169	4.803	2.039	3.529		3.488
3.363	12.996	2.678	1.894	2.621		4.66
2.77	12.388	11.965		2.91		3.5
2.63	7.626	6.367		2.702		4.052
3.6	6.085	9.531		3.14		2.936
2.128	8.47	9.213		2.732		3.463
2	10.015	31.854		2.258		6.692
2.596	8.558	6.833		2.605		5.194
2.623	31.333	3.564		2.357		3.578
3.41	67.897	12.513		3.5		5.1
1.886	5.722	5.651		2.139		3.979
13.191	11.143	4.072		2.971		3.72
2.663	6.44	10.297		2.49		3.8
3.602	6.977	8.617		2.859		5.316
2.208	5			2.571		4.017
2.256	15.057			3.76		4.158
2.281	81.694			3.204		4.027
2.039	6.308			2.6		2.578
1.955	34.735			3.143		4.278
2.047	13.841			2.819		3.795
2.288	5.93			2.235		2.985
1.442	11.415			3.083		4.13
7.045	8.225			2.867		3.889
2.795	8.455			2.723		3.598
2.517	7.506					3.877
2.412	11.158					4.27
3.248	12.638					2.741
2.615	25.113					3.4
2.338	12.035					3.856
1.732	11.755					2.816
2.423	30.367					4.481
2.708	10.974					3.703
2.673	10.128					2.993
2.209	17.956					3.6
6.877	11.178					2.824
3.174	10.9					3.633
1.959	6.609					3.554
4.311	26.965					3.47
1.493	26.328					2.444
3.302	6.543					3.508
2.667	16.41					3.453
3.331	8.658					2.565
2.182	9.558					3.153
3.793	9.97					7.86
2.333	8.405					3.755
2.361	24.872					4.446
2.723	7.581					2.968
3.513	12.633					3.118
4.72	19.951					2.547
9.009	13.531					2.843
3.205	14.64					3.238
3.244	11.352					2.607
4.361	16.963					3.753
5.344	17.007					3.419
2.435	13.552					3.391
6.547	7.046					2.841
6.747	9.5					3.311
2.946	10.556					4.504
4.099	15.784					5.278
2.456	13.533					2.756
2.31	8.477					2.462
4.87	14.072					3.134
24.333	8.29					2.812
2.343	14.208					3.481
3.051	26.518					2.561
2.83	16.055					1.943
4.236	10.06					2.652
3.014	29.719					2.521
2.262	11.805					3.024
2.9	12.532					4.629
3.186	21.108					3.421
1.876	15.708					3.537
9.259	33.374					2.924
3.121	9.614					2.784
6.376	7.227					2.748
2.632	14.839					5.108
5.432	12.025					2.242
9.338	12.368					2.76
3.051	16.089					4.145
2.591	30.124					2.917
2.824	34.458					3.15
2.231	6.693					8.727
2.565	7.5					3.217
3.785	13.236					2.69
4.681	12.925					3.567
2.143	16.085					2.97
2.283	17.772					2.883
2.774	10.54					2.945
3.462	21.263					3.232
8.136	9.368					3.043
2.458						3.652
2.812						3.06
4.206						3.173
2.554						2.078
3.35						4.929
3.621						3.387
3.026						3.181
1.893						2.755
2.333						2.491
1.686						3.3
2.327						2.598
2.97						3.191
2.759						3.183
2						5.541
2.737						2.094
1.636						4.28
3.641						3.561
2.083						3.171
1.923						2.463
2.389						3.25
2.513						3.382
1.533						2.816
2.429						1.83
2.913						4.013
2.393						1.698
2.286						2.771
2.299						3.495
3.323						3.077
2.45						2.381
2.268						2.374
2.171						2.39
2.994						2.353
2.729						2.842
2.171						2.101
2.672						2.34
2						2.151
2.569						2.638
3.938						2.088
3.706						2.898
5.438						4.75
2.205						2.908
3.45						1.954
2.318						2.243
3.391						2.169
2						1.556
1.924
2.241
2.484
1.618
1.912

## Sheet: Fig1_ANOVA
Table Analyzed	Data 1
Data sets analyzed	A-G
ANOVA summary
F	226.9
P value	<0.0001
P value summary	****
Significant diff. among means (P < 0.05)?	Yes
R squared	0.36
Brown-Forsythe test
F (DFn, DFd)	89.39 (6, 2420)
P value	<0.0001
P value summary	****
Are SDs significantly different (P < 0.05)?	Yes
Bartlett's test
Bartlett's statistic (corrected)	3721
P value	<0.0001
P value summary	****
Are SDs significantly different (P < 0.05)?	Yes
ANOVA table	SS	DF	MS	F (DFn, DFd)	P value
Treatment (between columns)	50663	6	8444	F (6, 2420) = 226.9	P<0.0001
Residual (within columns)	90072	2420	37.22
Total	140735	2426
Data summary
Number of treatments (columns)	7
Number of values (total)	2427

## Sheet: Fig1_Multiple_comparisons
Number of families	1
Number of comparisons per family	6
Alpha	0.05
Holm-Šídák's multiple comparisons test	Mean Diff.	Below threshold?	Summary	Adjusted P Value	A-?
iab-8 vs. msa	-12.52	Yes	****	<0.0001	B	msa
iab-8 vs. Exon 3	-5.649	Yes	****	<0.0001	C	Exon 3
iab-8 vs. Exon 1	-0.07066	No	ns	0.8781	D	Exon 1
iab-8 vs. Exon 2	0.3991	No	ns	0.7573	E	Exon 2
iab-8 vs. 30bp	-4.414	Yes	****	<0.0001	F	30bp
iab-8 vs. 230bp	-0.2504	No	ns	0.7949	G	230bp
Test details	Mean 1	Mean 2	Mean Diff.	SE of diff.	n1	n2	t	DF
iab-8 vs. msa	3.298	15.82	-12.52	0.4279	433	383	29.26	2420
iab-8 vs. Exon 3	3.298	8.947	-5.649	0.4552	433	307	12.41	2420
iab-8 vs. Exon 1	3.298	3.369	-0.07066	0.4606	433	295	0.1534	2420
iab-8 vs. Exon 2	3.298	2.899	0.3991	0.451	433	317	0.8849	2420
iab-8 vs. 30bp	3.298	7.712	-4.414	0.4764	433	264	9.265	2420
iab-8 vs. 230bp	3.298	3.548	-0.2504	0.4158	433	428	0.6021	2420
