# Supplementary material for: Upstream open reading frames repress the translation from the iab-8 RNA
Source: PLoS Genet. 2024 Sep 23;20(9):e1011214. doi: 10.1371/journal.pgen.1011214 (PMC11463788; doi:10.1371/journal.pgen.1011214)
Supplement: S2 Data — The data is presented in excel format. The numbers in the excel files are quantifications of the fluorescence of cells transfected with the construct indicated on the top line of each column. The second sheet and subsequent sheets contain the results of statistical tests run on the data using the Prism Statistical Analysis software package. (XLSX) [file pgen.1011214.s006.xlsx]

## Sheet: Fig2_data
pGFP	200-pGFP	200-ΔATG-pGFP	GFP-frameshift +2	GFP-frameshift +1	200-GFP in-frame
296.438	16.173	599.9	53.838	13.634	525.688
313.232	16.026	1100.93	82.045	12.589	893.135
1448.72	20.517	815.629	18.779	13.514	1624.97
119.205	15	180.711	19.368	13.866	784.543
1001.11	22.173	328.644	11.875	13.947	1762.1
1451.14	16.775	435.627	17.27	18.275	1490.84
942.933	60.272	1044.35	36.589	17.075	1727.44
627.992	25.418	1226.43	17.157	12.53	1345.86
396.95	35.209	87.06	12.27	11.022	1128.1
897.648	34	827.965	16.945	13.761	1010.08
414.454	68.547	181.301	11.792	15.239	1678.93
131.55	41.57	162.222	13.541	10.348	1060.97
990.622	45.976	161.035	24.412	18.244	553.204
819.566	109.006	1220.83	13.629	11.216	798.327
315.462	17.535	943.492	39.733	10.832	624.053
217.027	18.699	657.681	13.566	12.233	314.22
1002.84	18.512	1144.51	10.154	31.165	216.757
516.653	17.417	240.758	30.547	12.804	1328.25
331.475	16.696	1178.04	70.138	13.714	818.504
807.208	74.303	84.528	102.615	11.941	138.091
649.535	28.653	430.389	17.028	10.042	1112
509.254	72.929	105.756	10.158	9.177	1073.62
1428.54	25.803	857.789	39.388	12.757	195.553
956.228	17.991	591.759	17.835	13.598	1237.02
983.481	17.137	142.232	12.208	16.308	629.724
1818.79	66.688	50.118	39.219	18.459	1121.65
67.613	66.228	1299.35	38.711	11.985	561.308
906.898	17.08	461.216	16.602	12.354	811.802
415.038	17.467	208.118	48.968	47.882	429.754
66.404	27.232	345.138	36.264	9.966	202.928
108.349	39.072	223.407	31.662	19.333	990
39.861	35.987	114.793	25.108	13.021	390.621
171.518	16.186	226.254	15.782	10.8	952.327
90.783	19.22	65.667	15.183	52.22	186.722
99.45	40.108	498.496	21.491	11.451	659.424
53.447	19.383	212.137	20.317	11.191	635.967
77.694	30.579	675.922	45.411	9.823	1165.81
769.56	46.114	86.03	18.304	18.119	925.434
103.883	140.044	170.433	16.128	12.496	334.528
344.042	25.558	954.553	46.377	11.566	604.272
101.333	19.474	948	13.429	9.962	827.831
462.264	39.689	116.116	21.183	13	1361.84
1450.88	18.386	674.228	17.109	15.569	1171.07
153.367	26.649	215.5	15.379	11.714	164.421
111.818	17.056	316.667	20.076	10.25	254.129
368	40.781	910.973	30.022	13.877	1518.87
1156.55	18.464	96.721	18.136	13.646	1992.45
110.247	17.267	517.461	14.406	12.352	876.485
120.991	31.039	1254.87	35.686	11.132	1156.11
106.027	75.722	231.902	20.483	13.633	238.213
531.261	15.407	512.702	38.442	10.485	1347.17
1431.17	19.769	107.205	10.222	18.541	878.505
179.051	16.667	1034.74	14.209	18.472	1746.19
112.572	17.238	216.985	16.794	13.989	2020.22
432.094	18.573	999.971	16.169	13.61	194.156
1246.14	13.776	1870.54	29.606	10.263	1524.15
211.984	13.922	785.083	19.917	10.447	1452.57
559.13	23.5	249.276	28.986	9.762	814.764
279.612	76	786.891	16.942	13.306	977.385
189.455	35.126	618.691	45.233	16.733	1427.15
128.299	52.379	560.762	26.45	12.15	1016.89
1026.4	12.488	566.352	15.28	10.531	595.366
601.76	13.859	784.17	21.009	14.463	401.765
78.573	11.88	232.776	18.153	14.836	394.796
215.321	37.522	405.442	15.488	11.453	468.708
175.264	24.135	833.724	12.694	13.545	1290.12
864.565	152.21	834.696	16.119	13.75	926.845
802.571	44.362	190.471	44.296	12.298	942.723
214.99	64.162	932.696	17.23	9.222	693.327
550.145	96.977	597.308	10.831	11.128	1829.7
1104.63	67.784	788.773	17.063	28.085	188.438
545.553	58.378	1128.63	14.61	11.731	343.755
270.907	61.163	443.944	48.45	16.472	1777.82
212.486	18.632	1522.3	18.196	10.306	1107.61
364.008	16.678	148.98	26.836	12.308	251.319
1214.32	33.337	677.379	8.914	12.65	699.175
403.959	40.054	393.581	23.672	15.638	564.711
1077.54	23.083	488.986	30.313	11.886	1137.6
863.183	19.83	505.182	34.117	10.667	685.078
540.225	17.179	235.301	14.58	10.231	1297.59
203.613	16.179	238.284	24.737	9.209	2053.69
1006.67	75.792	130.107	49.479	8.452	603.414
177.5	27.32	407.724	22.193	12.953	284.957
445.462	15.696	433.078	15.676	39.204	1394.64
218.903	20.209	1117.59	34.862	10.068	466.196
159.434	19	547.804	46.6	7.385	1870.93
170.677	14.554	119.495	16.234	13.072	833.011
844.693	21.775	880.561	19.722	11.974	383.623
812.919	16.505	523.88	45.614	20.315	1049.56
382.422	46.709	548.228	20.537	14.462	448.04
1329.51	15.796	881.798	17.756	123.022	333.175
795.067	52.371	1112.17	32.612	13.158	1690.09
861.56	10.562	130.753	12.688	13.282	532.529
78	29.69	1035.06	27.517	12.941	753.189
339.638	17.544	74.8	16.857	10.8	804.562
394.529	13.857	423.4	13.283	12.435	520.353
757.812	19.543	139.783	23.083	18.862	457.043
158.952	45.568	577.408	14.245	14.769	1571.24
138.06	127.849	1225.26	11.323	11.075	1029.93
641.159	72.686	216.617	19.486	13.25	1759.95
2073.4	45.145	936.818	11.743	18.718	1622.32
110.249	17.973	141.454	20.181	15.714	1327.25
199.87	19.188	941.04	55.354	26.916	550.067
208.802	20.705	418.298	16.044	12.055	1501.53
1198	56.468	1284.41	43.079	12.867	982.391
136.702	15.254	302.898	12.546	12.771	981.952
244.463	64.708	196.529	29.036	16.032	419.187
144.529	39.295	812.066	43.25	22.874	630.27
294.647	15.925	64.19	21.168	16	608.024
254.12	15.944	590.562	37.028	18.179	1037.76
812.48	25.772	920.37	65.789	9.859	1304.44
187.581	62.86	604.291	14.077	8.659	792.94
1211.41	63.557	348.821	26.47	12.756	1018.23
89.225	15.906	413.764	22.625	18.012	726.974
263.991	15	710.476	10.456	10.426	1046.6
346.384	14.676	55.164	16.545	9.6	1102.37
1139.16	24.908	366.323	40.604	9.943	525.698
267.58	28.713	123.146	44.832	12.163	1058.58
407.039	14.833	381.973	16.651	37.284	488.024
244.026	17.6	171.365	15.845	16.898	678.774
712.593	22.394	556.767	23.721	12.929	412.971
603.225	15.427	614.342	16.597	13.173	163.877
708.49	24.375	177.833	36.535	11.228	358.855
1178.5	12.71	241.654	20.171	14.716	896.821
415.464	86.185	980.752	19.624	14.287	835.342
841.787	47.11	88.982	14.289	10	181.447
215.265	78.853	727.852	38.193	11.324	809.596
1230.16	19.122	841.643	13.5	10.662	1083.74
1101.54	44.477	83.515	24.596	10.212	556.311
94.426	12.175	61.424	85.619	24.986	763.244
241.707	54.497	836.763	12.436	11.848	1305.43
939.507	73.103	1254.53	15.634	9.385	1322.87
519.184	51.635	593.322	14.12	11.907	1124.55
134.476	52.08	132.156	23.045	10.8	1135.07
1591.89	12.809	1041.59	51.304	13.307	148.167
730.383	42.784	249.245	12.969	9.154	206.912
1499.08	27.49	1167.89	37.648	9.806	1858.98
764.324	79.748	871.508	29.812	38.423	1016.19
919.822	36.704	1178.99	52.22	9.782	1337.88
221.661	32.418	694.194	32.702	9.298	792.245
92.298	14.1	1365.93	16.27	10.263	1659.94
859.2	21.663	65.428	18.456	8.191	1901.78
1211.61	13.218	468.69	25.264	16.288	196.528
1221.69	95.775	526.83	13.824	13.35	1443.72
82.275	13.895	319.135	14.718	7.308	951.098
1207.85	65.306	196.035	27.452	9.308	1551.39
98.032	13.611	347.005	32.249	10.298	504.179
161.571	17.633	176.51	54.259	8.429	372.469
145.021	18.988	250.643	29.104	6.611	1192.6
119.04	41.058	387.529	17.014	10.83	1366.23
86.424	25.951	233.858	28.489	8.417	469.764
1114.84	12.901	841.119	41.956	9.427	1266.03
135.18	13.115	580.144	16.809	9.17	825.31
661.253	64.66	489.246	17.8	8.659	889.4
986.413	20.353	966.325	23.293	9.042	1404.11
1400.58	12.203	171.154	66.517	9.319	1674.12
1491.9	12.621	919.123	27.879	9.346	724.227
63.542	22.835	543.838	56.773	8.636	1780.07
1185.56	13.05	402.085	13.876	8.889	161.167
387.947	29.114	920.439	19.644	8.783	1714.14
70.247	15.2	301.038	13.758	9.937	102.423
572.566	11.848	569.707	32.679	10.657	1042.41
320.704	35.378	365.113	18.549	8.458	411.75
130.135	91.495	354.286	14.714	11.853	219.676
1491.12	15.464	1073.18	11.667	13.718	481.31
498.687	19.794	347.73	19.017	7.959	653.333
173.318	46.375	363.12	21.033	12.122	999.159
1098.96	14.146	180.017	27.241	10.493	639.296
608.605	14.254	358.023	14.419	11.844	1196.32
1275.71	26.011	370.457	43.333		1897.51
394.485	47.296	453.837	37.833		1467.8
432.379	20.689	253.709	20.008		583.189
1001.47	13.16	560.415	16.692		262.371
299.808	52.484	193.529	23.122		1382.45
728.52	40.655	84.935	11.895		1309.9
1254.15	15.692	116.364	25.209		2019.34
596.085	16.152	409.873	35.897		1014.49
1390.49	32.301	963.922	18.803		241.9
634.094	18.908	64.315	15.311		347.404
1379.9	17.871	115.59	22.339		892.223
614.697	28.532	91.629	34.894		288.154
541.327	15.02	1124.41	11.838		493.065
368.812	17.222	563.464	58.496		1615.63
1080.61	15.308	964.165	13.124		686.67
863.269	20.348	78.058	51.118		740.523
92.61	41.508	201.5	36.921		1094.53
635.104	26.495	707.627	23.146		213.738
738.091	15.903	436.296	15.639		688.786
191.51	15.105	1178.35	15.282		1436.98
934.807	36.45	93.873	19.598		629.714
1231.21	12.837	430.638	17.409		418.986
760.722	19.013	199.594	22.084		989.956
661.972	24.977	988.58	17.912		462.574
249.299	45.718	1011.08	14.796		148.417
848.941	16.738	1088.93	14.552		305.595
354.973	14.073	117.934	35.603		768.714
634.395	14.39	147.56	23.968		727.368
512.137	14.181	454.187	33.949		1226.02
1051.42	13.348	425.922	74.866		434.94
1276.16	14.393	655.231	60.602		523.973
526.51	41.457	534.165	19.576		1500.13
1214.97	48.507	111.185	19.338		877.163
144.595	80.008	501.992	15.888		1473.83
1510.63	27.565	563.752	30.801		603.675
1172.03	33.888	1084.61	19.17		1550.22
887.436	16.354	165.368	19.81		842.844
1394.54	25.202	1198.98	17.929		359.66
309.141	14.959	676.871	98.606		428.639
1192.27	34.887	88.667	47.405		1205.19
1041.47	34.398	211.56	15.9		1530.06
711.708	18.267	702.564	49.188		1531.31
959.521	12.459	1280.29	37.918		1374.98
1198.91	63.07	623.125	18.424		1504.96
121.906	32.5	1104.73	20.606		1343.84
146.8	14.779	108.261	15.53		463.485
439.481	27.443	246.082	17.088		1719.14
1246.69	26.352	993.813	55.551		768.816
1276.67	26.842	203.461	33.619		596.395
1132.39	22.703	835.912	25.071		564.763
255.448	93.982	1020.29	21.64		349.576
430.321	57.921	1143.65	28.845		1385.14
120.424	90.16	500.745	108.736		455.617
745.376	11.978	65.211	23.568		824.009
958.435	28.558	261.364	18.965		1019.87
477.709	28.685	854.047	42.058		1309.78
742.516	54.084	175.721	20.143		173.333
605.854	25.575	399.736	21.919		240.075
201.359	29.235	290.738	23.726		364.022
996.487	35.16	1404.34	41.381		506.757
164.229	14.226	783.141	20.039		1242.52
420.841	14.368	601.175	16.126		415.61
274.975	30.486	699.014	17.576		1518.56
362.103	20.274	570.277	31.099		484.633
614.227	17.796	137.215	21.541		258.209
994.26	104.388	467.244	16.471		765.25
594.309	20.466	664.257	39.865		514.894
1383.43	33.312	459.216	39.872		170.939
745.058	16.25	735.534	22.172		789.891
619.385	67.798	283.15	29.926		973.848
890.692	20.412	1425.35	24.589		1192.86
273.581	14	799.9	29.054		225.012
1138.58	12.673	949.15	18.629		526.031
538.484	13.018	500.171	35.88		182.125
787.279	13.769	246.05	34.07		338.056
306.198	12.646	446.321	69.236		207.228
211.136	25.422	87.676	35.212		1601.86
401.665	14.71	422.382	28.429		1046.77
393.237	17.962	1200.25	19.86		181.909
588.58	75.518	403.132	30.551		697.328
253.188	46.821	322.197	50.408		271.339
188.368	40.83	239.444	20.606		707.558
455.729	57.576	422.86	33.932		1621.36
930.208	15.093	737.481	24.989		2223.58
648.472	12.907	841.055	27.481		935.755
441.606	14.685	103.2	21.664		217.159
294.019	25.217	371.321	22.075		335.658
301.961	16.19	172.074	43.695		331.803
892.232	13.471	1066.91	19.603		195.971
1128.25	37.659	234.804	27.154		523.024
1406.21	49.026	150.744	17.716		1159.15
1100.36	17.5	1117.07	30.007		853.813
1024.06	43.414	302.747	33.555		280.403
349.292	62.336	1454.88	56.13		1389.85
1379.5	62.055	773.46	18.613		832.88
266.119	20.814	646.483	26.077		297.776
1020.68	25.345	163.226	26.41		296.028
234	110.949	84.139	33.939		314.647
491.838	38.725	232.92	29.161		2101.39
753.973	62.27	178.99	79.778		1272.38
617.047	28.012	1005.47	20.608		1421.99
568.276	24.811	1161.85	34.167		1648.33
139.349	14.328	1348.13	17.407		1087.82
770.463	12.429	237.577	46.762		1056.06
344.783	18.88	120.327	50.373		400.444
810.956	43.401	406.659	16.797		941.124
1584.85	18.705	485.802	20.688		227.817
915.361	9.699	111.612	18.556		600.96
558.115	10.286	642.873	16.838		1058
733.573	22.2	69.478	37.778		215.433
1843.16	14.871	957.446	16.1		613.887
360.984	12.457	102.835	56.919		611.269
1469.04	15.241	478.356	24.49		1104.61
477.265	12.186	1161.6	52.161		755.76
760.186	12.033	191.07	20.418		1630.01
216.873	16.769	50.583	17.903		356.304
198.294	19.829	729.938	19.465		775.67
1433.04	48.643	607.974	22.019		1342.37
1268.46	24.228	1042.77	26.915		256.147
320.565	37.84	311.225	16.786		1406.04
797.153	103.144	444.184	18.719		798.921
81.925	13.835	810.783	19		954.903
263.845	95.216	1739.19	29.798		69.5
350.541	18.154	430.387	57.885		1325.87
242.993	13.892	299.647	15.283		923.562
500.296	13.683	118.583	30.495		232.938
136.89	82.529	361.048	21.719		998.916
600.812	23.709	880.473	33.228		960.011
1197.52	11.5	106.527	17.46		752.054
638.618	22.315	59.968	27.273		1083.77
631.833	66.916	782.545	14.936		907.737
751.213	12.139	1356.97	46.826		1967.82
1336.24	17.614	153.561	36.161		155.212
1345.01	10.939	273.309	45.898		655.977
330.283	47.015	1759.39	25.489		620.626
504.952	18.663	501.457	17.257		231.381
177.129	15.22	1353.34	16.732		541.739
536.843	13.698	75.1	28.834		655.871
138.719	13.173	526.466	29.027		274.89
992.181	16.011	302.714	17.599		971.326
883.116	10.917	266.747	16.027		736.108
739.961	16.571	62.079	24.504		1029.18
247.167	15.612	320.268	16.609		1329.14
592.805	52.203	137.33	44.062		153.956
1169.52	20.657	296.588	32.272		747.211
592.242	12.356	129.898	20.779		1065.02
242.141	18.147	921.178	23.824		544.898
897.018	75.494	487.276	36.74		771.899
412.34	8.812	642.036	66.767		658.106
975.189	17.299	80.419	28.908		266.219
535.258	19.548	56.561	44.057		74.444
1249.36	16.062	721.106	18.38		931.299
1559.22	30.103	340.885	19.379		888.447
137.661	11.25	668.325	25.177		263.988
1123.41	20.723	72.848	45.044		585.364
1084.06	26.792	207.221	39.839		907.097
1360.97	18.064	527.619	24.557		1233.17
1130.98	24.358	554.187	33.713		491.76
1021.99	14.714	74.12	17.705		273.349
618.391	8.632	604.718	15.465		793.95
132.515	25.37	235.669	26.606		780.34
132.875	26.186	195.895	46.515		2033.31
143.694	29.955	699.887	35.466		1151.91
368.265	127.722	877.076	15.526		463.147
1241.25	16.093	267.325	18.614		1202.4
1111.71	13.64	498.773	30.414		353.078
1333.38	56.336	56.028	38.882		429.792
596.367	36.058	726.811	25.829		1386.23
1240.93	17.503	51.368	19.346		514.466
230.314	27.868	241.511	105.743		576.114
404.586	12.447	442.027	112.779		86.535
724.71	18.348	1140.77	18.513		1378.97
975.175	74.427	845.246	26.89		398.541
469.653	13.133	410.027	16.804		623.644
624.413	39.808	78.646	17.348		638.528
897.667	12.547	119.264	17.88		152.681
181.667	27.007	659.723	34.18		1020.94
184.969	106.599	720.106	16.897		766.428
909.404	59.981	845.309	23.105		861.981
242.599	20.732	866.661	16.129		934.314
345.941	73.522	82.833	97.296		2020.04
238.007	10.363	141.79	40.741		633.125
319.97	17.248	665.283	34.973		1373.67
541.367	34.973	1128.53	16.519		174.382
644.222	9.552	323.154	34.958		246.012
489.161	37.148	915.254	53.709		870.158
919.31	27.872	280.676	29.317		489.465
174.409	36.017	485.488	33.634		1229.14
1286	7.25	593.479	42.338		1493.58
1359.15	17.065	430.301	19.024		1210.84
222.882	18.328	75.073	45.039		1573.35
669.899	34.163	108.243	25.374		663.461
866.27	16.861	731.508	14.639		1834.15
246.535	14.838	644.865	28.256		242.426
480.42	81.629	716.439	30.251		659.833
747.696	13.481	77.027	36.451		642.164
1060.02		544.286	22.94		279.576
502.064		605.303	25.167		262.722
734.863		660.877	50.939		1116.99
276.664		765.518	31.824		845.741
372.358		966.169	20.675		1152.91
580.564		63.972	18.646		1498.7
518.057		300.284	21.745		192.333
739.056		427.069	46.604		1376.91
341.899		583.901	28.65		514.729
455.932		754.61	52.064		816.323
835.563		241.709	17.977		575.634
574.805		256.1	16.693		144.047
297.163		690.63	116.406		200.6
1259.14		540.319	20.913		1150.86
779.172		134.071	87.472		1581.26
1175.65		401.798	32.8		1175.37
1031.44		1141.22	36.146		921.979
711.107		449.627	18.053		670.37
936.744		86.622	17.811		269.954
1403.22		151.7	14.897		107.511
243.21		133.649	22.667		141.371
640.932		855.411	45.126		873.6
1091.46		914.083	62.049		1377.44
426.9		250.062	30.694		465.66
221.951		103.083	17.263		762.216
917.865		99.945	22.269		118.311
751.198		649.634	24.333		1348.58
362.025		981.604	41.529		1283.98
712.328		106.655	19.221		189.978
473.41		157.174	36.129		1336.6
856.684		401.357	24.496		283.621
669.22		74.707	13.177		142.686
1020.45		1180.89	23.277		1739.94
552.03		337.742	16.757		694.18
1846.16		642.098	19.868		193.544
1032.26		290.404	21.527		1336.6
318.833		258.703	139.25		594.75
1395.36		597.992	16.962		807.313
551.318		188.283	56.314		562.515
843.529			16.667		788.152
212.288			16.357		1929.91
218.912			12.848		127.264
1222.05			19		1191.24
1001.99			14.269		747.24
741.519			23.683		1838.91
391.588			13.067		941.524
237.212			22		1695.09
308.352			15.322		391.376
1163.43			23.177		448.462
228.007			15.706		1294.95
222.754			13.397		1564.13
467.271			13.66		1295.61
137.038			10.741		1109.74
217.328			17.725		445.661
1433.87			18.165		1597.84
825.678			14.39		989.146
696.298			13.02		1315.56
143.188			17.225		1310
465.731			63.978		741.708
1289.63			15.081		726.664
704.533			45.426		1132.01
345.011			40.71		183.258
161.333			16.426		1628.73
1041.96			19.956		148.792
1070.89			13.171		546.354
653.481			68.268		1216.68
584.678			14.324		1328.17
89.625			14.095		1504.29
742.038			29.905		1500.49
675.446			49.078		1641.98
1185.06			20.172		617.78
383.981			48.104		601.899
1176.6			27.788		1080.63
191.343			61.587		1374.06
370.195			28.557		1978.69
1129.22			24.821		1338.74
588.474			19.336		174.131
263.646			25.384		806.453
627.69			24.467		392.115
857.081			22.412		881.198
292.871			40.927		559.163
723.036			33.75		894.139
532.562			17.102		1640.12
326.191			21.691		1047.59
902.138			37.659		854.084
849.506			38.774		576.026
616.045			13.883		1429.54
724.426			16.184		729.173
1742.92			13.723		1314.83
604.408			31.656		807.235
988.611			14.136		263.041
930.474			19.181		1233.35
1393.56			15.677		1250.97
1098.03			61.054		1105.63
871.774			22.23		731.606
752.711			36.67		1898.42
556.844			15.569		1600.84
1015.96			14.862		408.884
178.036			36.673		357.285
575.858			22.355		1000.84
701.154			13.82		394.423
1216.33			15.413		735.7
776.887			11.827		1642.02
306.241			25.59		660.019
1658.87			25.06
918.759			31.765
120.547			38.807
117.489			30.326
1053.53			17.091
693.239			40.197
1440.39			49.457
776.247			15.706
932.16			18.771
226.138			14.121
1809.72			14.97
1264.44			52.548
1266.48			17.217
815.263			39.495
1157.47			16.268
1000.61			21.14
698.929			11.888
762.982			18.735
880.155			25.098
842.986			42.484
1141.64			23.807
429.262			15.73
740.73			9.956
1303.02			29.883
804.18			14.261
1665.47			13.327
906.427			15.951
105.617			23.925
1026.81			28.477
422.178			16.844
562.354			32.225
646.394			26.734
679.507			25.948
175.776			34.686
1011.79			23.127
955.671			19.755
121.1			14.9
265.598			16.818
165.549			12.513
746.238			14.27
682.595			44.686
440.404			14.203
712.582			18.974
562.937			20.625
491.016			17.449
1013.77			37.063
86.806			51.368
683.518			15.545
331.467			15.514
788.75			24.787
1303.06			28.045
448.827			68.662
1082.34			18.155
1064.05			24.562
679.065			28.676
1664.72			41.35
1039.31			81.768
851.617			15.407
630.938			16.302
711.756			43.286
994.364			19.341
847.786			67.69
613.02			16.478
282.575			19.136
696.849			13.592
166.042			16.865
208.846			19.354
702.376			36.226
			19.548
			54.941
			15.516
			48.219
			23.511
			17.648
			36.728
			26.748
			14
			12.837
			22.411
			18.593
			27.962
			19.011
			39.331
			21.606
			30.808
			16.58
			20.66
			27.333
			18.774
			20.867
			53.868
			30.451
			31.246
			17.264
			18.083
			19.076
			36.709
			32
			16.808
			91.452
			21.82
			16.606
			24.465
			26.483
			22.787
			65.423
			15.548
			16.129
			17.82
			35.006
			23.319
			19.621
			25.559
			18.684
			30.61
			15.779
			15.227
			22.965

## Sheet: Fig2_1_Kurskal
Table Analyzed	Data 1
Kruskal-Wallis test
P value	<0.0001
Exact or approximate P value?	Approximate
P value summary	****
Do the medians vary signif. (P < 0.05)?	Yes
Number of groups	3
Kruskal-Wallis statistic	784.4
Data summary
Number of treatments (columns)	3
Number of values (total)	1306

## Sheet: Fig2_1_Multiple_comparisons
Number of families	1
Number of comparisons per family	2
Alpha	0.05
Dunn's multiple comparisons test	Mean rank diff.	Significant?	Summary	Adjusted P Value	B-?
200-pGFP vs. pGFP	-685.9	Yes	****	<0.0001	A	pGFP
200-pGFP vs. 200-ΔATG-pGFP	-591.4	Yes	****	<0.0001	C	200-ΔATG-pGFP
Test details	Mean rank 1	Mean rank 2	Mean rank diff.	n1	n2	Z
200-pGFP vs. pGFP	188.5	874.4	-685.9	365	537	26.81
200-pGFP vs. 200-ΔATG-pGFP	188.5	779.9	-591.4	365	404	21.71

## Sheet: Fig2_2_ANOVA
Table Analyzed	Data 1
Data sets analyzed	D-F
ANOVA summary
F	1082
P value	<0.0001
P value summary	****
Significant diff. among means (P < 0.05)?	Yes
R squared	0.639
Brown-Forsythe test
F (DFn, DFd)	782.5 (2, 1222)
P value	<0.0001
P value summary	****
Are SDs significantly different (P < 0.05)?	Yes
Bartlett's test
Bartlett's statistic (corrected)	4074
P value	<0.0001
P value summary	****
Are SDs significantly different (P < 0.05)?	Yes
ANOVA table	SS	DF	MS	F (DFn, DFd)	P value
Treatment (between columns)	206588195	2	103294098	F (2, 1222) = 1082	P<0.0001
Residual (within columns)	116705348	1222	95504
Total	323293544	1224
Data summary
Number of treatments (columns)	3
Number of values (total)	1225

## Sheet: Fig2_2_Multiple_Comparisons
Number of families	1
Number of comparisons per family	2
Alpha	0.05
Dunnett's multiple comparisons test	Mean Diff.	95.00% CI of diff.	Below threshold?	Summary	Adjusted P Value	E-?
GFP-frameshift +1 vs. GFP-frameshift +2	-13.71	-72.22 to 44.79	No	ns	0.791	D	GFP-frameshift +2
GFP-frameshift +1 vs. 200-GFP in-frame	-855.4	-915.6 to -795.3	Yes	****	<0.0001	F	200-GFP in-frame
Test details	Mean 1	Mean 2	Mean Diff.	SE of diff.	n1	n2	q	DF
GFP-frameshift +1 vs. GFP-frameshift +2	14.25	27.96	-13.71	26.98	169	587	0.5082	1222
GFP-frameshift +1 vs. 200-GFP in-frame	14.25	869.7	-855.4	27.73	169	469	30.85	1222
