# Supplementary material for: Upstream open reading frames repress the translation from the iab-8 RNA
Source: PLoS Genet. 2024 Sep 23;20(9):e1011214. doi: 10.1371/journal.pgen.1011214 (PMC11463788; doi:10.1371/journal.pgen.1011214)
Supplement: S3 Data — The data is presented in excel format. The numbers in the excel files are quantifications of the fluorescence of cells transfected with the construct indicated on the top line of each column. The second sheet and subsequent sheets contain the results of statistical tests run on the data using the Prism Statistical Analysis software package. (XLSX) [file pgen.1011214.s007.xlsx]

## Sheet: Fig3_data
pGFP	ABC-GFP	A-GFP	B-GFP	C-GFP	AB-GFP	BC-GFP	AC-GFP	pGFP	D-GFP	E-GFP	DE-GFP
551.667	3.349	97.74	3.975	75.77	2.899	3.208	54.5	152.285	10.652	134.383	6.452
47.287	1.795	106.982	5.036	31.277	3.5	2.275	11.685	526.893	6.235	91.444	20.071
203.576	2.462	40.281	6.713	28.38	4.029	10.635	8.069	544.403	5.273	231.943	40.691
615.765	1.319	64.031	5.563	12.623	4.593	5.842	381.374	224.613	7.463	316.804	67.692
120.455	2.308	70.553	3.853	148.808	7.494	2.137	23.248	293.551	6.026	64.712	11.695
293.299	1.973	31.394	3.127	14.151	2.982	4.831	76.337	198.535	6.168	317.35	8.757
494.457	2.414	7.014	6.105	50.068	4.371	3.988	75.779	313.376	10.292	15.182	21.5
192.22	2.462	265.46	2.8	50.25	2.921	2.18	128.358	220.082	11.273	582.144	26.695
230.033	2.016	105.382	2.098	45.167	5.684	3.014	184.496	366.906	9.079	359.459	10.541
110.224	4.343	42.966	2.609	193.54	5.172	3.379	60.284	258.929	4.93	841.421	15.606
79.18	2.551	36.356	4.453	4.427	3.34	3.827	97.579	85.078	9.899	39.478	45.714
1366.37	2.969	140.368	5.66	70.938	5.606	3.052	356.365	1030.2	10.328	424.406	26.919
1116.66	3.162	32.385	3.06	27.444	4.209	9.918	70.976	183.512	16.172	52.247	8.694
390.588	1.977	64.195	2.764	158.629	3.067	1.444	51.2	61.089	6.43	142.434	24.859
158.554	2.978	6.118	2.507	26.2	3.631	2.107	39.588	115.338	5.654	350.905	33.701
765.704	4.14	80.702	3.667	217.848	2.561	1.714	72.037	539.664	14.903	27.355	31.351
110.534	2.769	610.014	3.091	96.212	2.759	1.704	90.165	209.331	6.552	343.274	28.098
515.445	2.824	112.794	1.662	56.802	4.976	3.212	42.925	90.509	7.864	340.907	28.776
1100.53	2.244	28.553	2.01	60.862	3.568	2.738	91.867	447.962	5.692	444.066	9.894
123.726	3.851	159.784	2.75	213.049	3.169	6.007	45.34	56.738	10.157	73.593	53.032
300.151	1.136	53.628	5.393	55.44	3.82	2.037	109.923	913.572	5.75	274.883	11.186
456.484	3.096	52.566	6.683	20.037	4.921	3.018	112.922	750.714	16	118.694	10.515
126.87	2.231	7.903	2.946	41.633	5.8	2.047	20.38	844.389	19.515	176.907	17.119
983.434	2.066	6.63	3.08	31.872	3.13	2.265	33.841	71.642	5.765	165.341	6.465
107.773	2.051	254.203	1.206	85.927	1.911	3.05	44.837	868.622	10.268	246.204	19.197
373.846	1.549	10.33	4.027	26.249	2.407	3.143	29.604	315.156	6.607	77.12	10.596
59.06	3.362	22.826	2.766	74.023	4.471	5.348	36.366	354.625	6.113	444.717	53.576
198.737	1.749	76.893	2.404	65.892	4.659	4.63	25.471	349.316	13.086	35.926	50.82
76.284	2.267	130.125	1.815	25.692	2.515	2.296	54.75	361.264	5.619	170.3	14.283
131	2.627	12.576	5.135	96.547	2.196	6.972	30.241	75.25	4.261	65.771	23.489
61.385	2.843	15.786	12.944	43.19	4.597	1.96	94.355	1106.84	6.766	52.367	60.368
26.789	2.156	30.029	2.281	172.904	2.604	3.822	76.19	56.47	9.979	77.707	52.508
264.625	3.056	514.583	3.851	301.052	8.422	1.512	86.901	1165.34	8.772	160.013	13.324
120.264	3.754	89.408	2.64	104.598	4.364	3.849	33.434	72.085	9.552	156.307	16.241
318.628	3.184	228.767	5.621	78.847	1.936	3.864	62.443	59.113	11.463	135.417	11.259
689.713	1.711	135.72	3.114	50.713	3.098	5.456	41.97	299.074	8.964	155.694	16.791
264.845	2.026	134.755	4.4	44.652	2.576	3.364	28.446	103.521	11.925	195.947	14.186
114.319	2.51	21.52	1.5	226.496	5.023	3.922	84.529	884.5	5.474	43.362	39.983
46.282	2.226	93.984	4.243	31.798	2.518	2.881	465.186	887.996	12.992	124.082	28.698
130.551	1.697	20.192	10.247	18.179	4.655	2.653	14.313	421.579	18.423	105.154	21.302
63	2.317	90.789	2.361	17.5	2.262	2.123	25.167	96.213	8.114	61.2	9.636
42.544	1.642	167.147	2.067	156.395	4.229	3.062	17.07	123.758	6.391	43.761	45.086
50.974	1.622	47.342	1.467	45.258	1.884	2.49	64.866	507.682	7.617	45.231	45.015
22.673	1.903	586.055	2.746	77.435	3.099	3.66	15.27	380.302	4.837	1011.63	26.413
183.64	5.562	8.18	2.463	31.688	1.462	3.407	246.454	962.485	10.246	336.933	18.958
307.301	1.526	200.62	2.394	64.899	8.224	4.489	231.84	104.595	7.886	118.841	10.579
424.477	2.71	106.956	1.836	9.853	4.128	2.343	20.108	274.276	9.121	12.242	70.28
378.835	3.267	85.11	1.772	319.078	4.526	4.438	9.3	108.606	15.753	144.538	12.603
478.755	4.014	262.604	1.864	128.237	2.788	2.944	19.204	60.849	6.152	66.929	32.294
440.65	1.68	75.171	2.385	79.684	3.805	2.903	19.119	1018.76	5.186	580.094	84.153
214.918	1.905	28.364	2.086	105.352	4.608	5.145	68.673	359.4	9.675	130.899	41.696
187.316	1.259	190.939	1.784	241.658	3.439	4.673	75.319	192.797	6.809	154.429	26.962
508.054	1.133	30.536	1.787	60.369	2.427	3.204	59.724	1381.07	8.341	140.912	20.244
310.706	2.617	55.219	2.775	231.095	2.147	4.571	37.109	848.575	10.842	103.67	14.341
347.176	3.662	51.695	2.742	13.694	2.758	3.145	89.079	320.192	34.496	139.363	11.562
254.387	2.566	97.51	1.515	13.42	7.546	2.337	8.23	824.125	13.44	67.483	8.39
362.598	1.872	55.873	2.2	156.162	3.529	4.114	346.131	56.642	15.163	20.5	42.473
79.935	3.077	28.443	1.971	130.603	6.44	2.024	313.073	34.303	5.84	353.523	11.469
83.897	1.276	10.895	2.234	34.868	5.465	3.394	16.12	61.693	25.322	123.748	22.56
719.807	2.621	35.021	2.264	118.05	3.7	3.631	41.281	102.809	18.899	174.519	52.34
108.656	3.471	14.689	2.292	20.914	2	6.477	44.113	77.013	12.926	400.021	30.931
85.873	2.362	42.36	2.533	49.5	3.283	2.674	41.75	73.153	15.491	144.012	33.604
439.856	3.348	409.032	0.971	68.02	5.5	3.489	162.194	940.235	8.333	87.162	29.183
130.478	2.036	34.146	1.903	70.537	3.236	3.074	128.637	122.67	9.11	83.36	9.109
60.77	1.736	26.452	2.288	12.585	4.315	4.706	380.005	403.252	6.556	23.278	83.447
107.948	2.286	72.8	4.032	19.862	2.76	4.316	38.443	1047.62	10.623	55.164	13.209
148.238	1.512	176.856	3.061	12.461	3.53	3.524	294.944	142.5	8.13	73.019	15.882
256.265	3.393	70.985	5.05	49.504	2.717	2	44.851	776.738	13.299	373.318	47.53
111.64	2.386	51.79	4	37.507	1.639	2.395	22.703	462.248	14.925	42.774	35.189
292.863	2.717	25.175	2.311	91.651	2	6.242	44.184	560.041	5.115	529.865	19.821
192.013	3.03	11.959	2.211	150.86	4.737	3.703	47.937	368.561	9.195	69.856	27.859
293.851	1.49	21	2.159	24.015	8.698	3.2	83.717	925.513	11.336	19.682	14.759
540.062	1.327	333.841	3.655	105.887	1.677	2.647	19.24	705.649	19.271	14.351	18.733
56.932	1.358	49.856	1.84	35.118	2.312	7.086	48.69	322.966	8.102	25.535	11.7
132.549	2.156	334.111	3.962	4.629	3.772	5.892	37.768	71.968	19.825	31.352	10.229
92.705	1.882	159.518	3.89	216.451	4.312	3.418	33.846	81.737	10.138	27.688	9.143
184.29	3.397	42.825	3.416	59.817	2.767	5.149	20.331	139.147	6.312	380.43	53.988
144.493	0.976	72.416	2.508	100.253	1.923	8.019	15.083	529.855	5.03	657.151	19.912
999.932	2.534	19.91	2.556	47.427	4.356	3.493	17.208	503.405	6.508	153.082	93.696
33.337	1.278	73.877	1.385	79.118	1.574	2.395	25.532	514.65	15.837	18.943	20.368
105.58	2.102	53.654	1.673	63.389	4.485	2.634	65.081	162.018	6.737	95.054	16.065
1049.97	1.596	110.661	2.431	83.817	3.854	2.481	35.109	92.471	6.892	19.486	7.232
36.316	1.899	218.184	3.377	64.408	3.772	3.295	79.963	123.702	4.387	123.067	16.043
88.357	4.433	45	3.06	14.426	4.362	2.563	26.758	1010.16	19.254	236.529	16.315
575.284	1.486	93.771	4.881	170.321	2.559	2.833	43.584	603.33	6.432	71.068	16.413
175.944	1.984	165.224	3.78	4.75	2.925	2.679	19.718	140.701	17.4	557.497	10.404
289.585	1.257	51.098	3.111	25.442	4.816	3.681	33.462	171.75	9.133	216.307	16.575
286.014	1.514	49.042	5.088	29.81	2.577	2.598	11.61	398.619	9.956	173.656	41.566
193.16	3.431	87.978	1.706	20.272	2.912	4.655	81.815	108.377	12.211	99.953	24.839
272.416	2.434	30.316	2.711	89.698	3.736	3.216	149.48	397.528	8.848	324.137	9.698
326.158	1.857	67.044	1.855	48.667	3.133	1.986	35.222	424.964	49.599	132.794	18.25
299.32	1.269	60.451	3.25	35.687	3.405	3.579	24.37	760.693	11.056	109.777	10.488
42.225	6.402	113.08	6.921	57.913	2.366	1.543	262.2	859.543	7.107	154.856	29.374
214.417	1.435	62.606	2	21.31	2.571	2	52.906	1128.81	6.325	210.035	30.758
1272.68	2.42	258	2.588	11.283	1.353	3.849	49.029	390.546	6.348	239.836	27.227
275.833	1.528	53.793	2.582	55.215	2.321	4.118	74.74	247.759	17.806	126.548	11.34
49.657	1.961	27.916	3.543	78.382	1.636	7.072	11.162	164.243	7.987	82.213	25.142
627.745	4.2	301.205	1.892	12.656	1.96	4.388	10	307.011	10.974	110.514	12.702
30.973	1.273	15.849	4.506	120.561	1.868	2.46	25.446	1050.79	8.194	27.465	9.657
211.477	3.596	64.351	7.73	149.062	1.682	2.035	35.658	399.595	6.322	217.442	18.486
93.892	2.662	556.619	1.925	13.333	3.341	4.416	122.018	602.422	7.13	148.033	8.436
956.6	5.714	7.286	3	47.985	4.452	3.446	39.937	151.286	9.461	217.482	7.071
32.316	2.8	484.548	4.928	55.895	2.419	2.343	26.083	70.69	9.094	647.062	25.699
65.69	2.936	244.368	6.526	10.512	3.427	3.724	25.835	302.867	8.238	145.029	23.479
282.639	2.663	16.381	2.584	34.632	6.889	1.936	38.406	68.333	16.75	100.527	14
43.929	1.674	141.007	2.376	25.094	2.296	2.172	16.364	282.957	11.471	185.359	38.336
13.915	4.554	156.886	4.049	38	2.738	1.849	21.051	69.639	18.311	508.692	63.55
30.829	1.907	250.627	4.987	24.253	2.716	4.277	40.009	952.16	6.987	193.902	69.404
116.878	2.017	203.636	4.991	95.618	2.963	2.685	29.329	394.245	7.2	54.03	9.769
62.617	7.227	126.456	1.82	17.601	6.303	4.355	3.333	557.078	10.656	28.133	10.944
26.462	1.385	14.288	2.246	36.167	1.754	4.03	39.039	424.96	8.636	403.363	43.484
197.281	2.311	49.729	2.36	64.091	2.078	3.509	18.121	439.908	26.856	104.634	12.162
18.456	1.812	61.235	1.663	292.354	8.85	2.327	66.452	432.978	4.878	64.396	15.476
991.103	4.833	89.852	2.038	102.861	1.873	4.111	36.815	466.023	4.597	124.091	14.207
8	5.189	13	6.237	28.784	2.632	2.312	29.133	669.235	4.885	400.559	22.262
64.451	1.636	40.113	3.022	33.409	2.548	3.813	306.728	147.087	4.75	221.546	17.188
316.417	1.086	34.054	1.572	66.76	2.679	4.718	22.33	116.114	16.031	374.926	68.075
134.984	1.831	138.246	2.067	26.657	2.032	3.156	107.124	559.334	6.767	489.338	45.367
128.688	3.514	22.667	4.446	26.116	1.66	2.154	16.788	468.88	7.644	66.909	8.612
249.032	1.511	33.649	4.941	7.125	6.113	3.613	17.622	1376.22	70.872	196.97	65.072
214.871	2.897	525.407	4.773	26.65	6.65	3.943	11.847	310.025	13.635	36.656	30.193
319.383	1.836	34.483	1.139	80.643	2.939	2.862	120.381	345.692	7.246	97.405	10.009
77.62	7.306	114.708	2.722	97.168	2.698	2.78	45.5	254.767	6.939	85.69	7.131
136.765	1.886	34.784	2.049	82.543	5.619	3.66	63.787	96.667	20.933	575.33	13.447
60.839	1.579	168.854	3.518	107.986	3.186	2.69	15.451	362.537	20.363	38.56	35.035
96.823	1.927	96.06	2.907	7.27	2.156	2.596	25.11	54	11.214	302.824	8
28.903	2.341	11.121	5.565	120.018	2.154	2.4	22.906	236.574	12.732	293.676	10.083
50.311	1.604	67.301	1.634	42.692	5.924	4.364	54.73	226.821	4.882	193.862	31.709
43.082	1.681	99.773	1.577	9.523	2.774	4.7	102.533	156.483	33.004	756.406	9.953
341.174	1.872	60	2.412	36.28	3.772	1.763	5.75	54.055	12.155	190.179	30.805
204.621	2.46	20.086	2.131	63.652	2.025	3.131	84.303	289.719	6.582	59.654	9.673
465.461	1.69	21.583	2.013	93.784	3.604	2.839	59.923	142.714	6.816	235.144	9.975
639.957	1.4	132.881	1.418	63.419	5.566	2.289	66.626	265.161	8.067	270.044	10.686
335.224	1.681	30.346	4.027	45.735	3.306	3.404	27.44	191.677	12.917	66.463	25.415
69.085	1.395	255.887	4.952	22.316	1.739	3.758	10.373	1077.53	28.243	184.056	52.819
270.725	8.008	152.448	2.682	7.576	2.19	2.714	11.82	131.389	13.728	255.762	26.535
453.703	4.368	84.678	1.68	42.227	7.739	2.889	198.832	215.618	9.095	267.84	34.017
60.227	1.39	105.679	2.569	34.744	2.716	6.959	318.724	249.763	8.211	88.674	11.645
164.491	1.824	78.63	1.673	25.886	4.649	3.494	258.715	192.26	7.429	19.972	18.948
65.592	2.039	86.497	3.388	29.739	2.222	3.478	67.714	420.198	7.089	538.807	20.385
1178.88	1.583	47.308	2.346	2.189	6.075	2.702	164.633	131.011	7.195	314.209	16.841
379.91	1.316	41.157	3.542	171.991	2.41	2.053	9.444	186.698	10.041	52.196	51.977
83.029	4.174	263.484	1.343	153.051	10.394	2.923	48.66	512.145	22.488	328.804	8.443
39.014	3.187	37.866	1.538	27.253	2.875	2.424	11.089	58.171	13.027	151.568	18.099
218.516	1.17	83.688	3.593	65.74	2.485	2.338	64.308	947.835	6.508	75.238	8.244
33.029	1.859	82.089	3.375	51.356	2.654	4.169	37.509	155.533	8.5	422.506	28.397
116.951	0.914	21.429	3.607	17.533	2.125	2.386	179.325	69.803	6.226	360.152	6.984
35.943	2.2	22.372	1.483	40.416	2.203	2.696	30.051	222.669	6.593	32.421	24.463
37.24	1.585	25.017	3.065	37.113	3.719	5.692	69.942	118.618	29.342	235.347	20.036
211.932	1.581	7.573	1.522	11.936	3.901	6.944	64.147	45.672	8.615	115.413	9.66
136.381	3.018	123.531	2.595	24.086	3.773	4.432	172.246	144.305	11.328	108.078	17.351
177.75	2.075	20.23	2.421	21.354	2.165	7.772	119.375	199.401	20.424	103.602	21.424
155.152	2.375	200.932	2.423	6.364	2.071	2.583	8.447	278.029	10.677	134.609	11.558
336.5	1.966	64.056	1.019	138.825	5.085	3.538	27.117	427.628	6.545	226.198	23.18
164.833	2.375	91.071	2.901	66.757	10.983	2.132	36.728	56.302	6.537	167.238	22.649
249.23	1.667	40.617	8.103	69.417	6.824	2.968	20.242	45.089	6.987	408.054	24.326
23.963	3.243	163.826	1.375	25.857	3.605	2.385	233.19	190.944	13.786	80.889	13.316
106.48	2.359	12.529	2.769	3.4	2.392	2.515	43.644	278.879	8.769	266.763	15.672
61.237	2.931	16.614	3.093	126.835	5.697	2.633	79.278	509.416	9.087	85.571	13.738
32.755	2.701	407.651	2.182	13.746	2.388	3.931	21.805	331.088	11.394	168.457	42.194
800.649	2.542	60.091	4	159.494	2.358	2.015	12.412	209.194	24.667	26.719	17.585
34.795	2.261	25.593	1.213	74.34	2.857	3.436	55.67	1044.98	22.458	197.793	16.475
728.691	2.577	38.488	1.455	20.633	10.828	4	51.393	179.26	13.858	344.143	8.882
84.268	2.394	62.36	3.455	20.382	4.798	1.882	68.727	279.55	5.327	92.767	35.767
36.945	2.564	58.393	2.81	31.184	6.608	3.232	12.586	108.208	13.128	526.139	9.591
46.926	3.304	35.393	4.26	75.413	2.984	2.099	105.231	105.152	12.078	53.492	14.295
211.25	2.115	253.225	4.24	22.239	2.471	2.051	45.346	178.033	17.716	539.78	12.29
233.386	1.509	115.442	2.991	79.44	4.938	5.434	7.288	46.423	16.739	302.607	23.825
19.622	2.397	65.088	9.225	25.663	4.677	2.94	37.128	413.527	6.963	212.465	41.748
42.714	3.345	121.926	1.313	163.676	3.711	3.844	4.774	184.492	9	963.585	95.087
193.09	2.392	102.671	3.568	148.018	14.219	3.261	26.036	369.444	15.824	23.674	14.169
569.168	2.553	178.644	3.031	60.519	5.048	3.733	19.519	656.28	5.969	511.555	6.374
55.139	3.528	175.626	3.31	66.552	3.573	3.042	37.67	449.453	4.816	28.237	7.371
115.554	2.776	66.079	2.038	34.295	4.232	1.974	31.918	194.329	7.504	34.405	10.4
213.109	2.854	18.551	5.286	131.325	2.476	2.634	37.453	63.716	7	147.457	14.2
352.663	2.355	181.53	2.704	15.056	10.113	2.885	22.259	308.159	5.536	70.204	33.627
40.297	2.315	63.306	5.4	117.241	2.928	4.124	45.923	936.408	5.333	525.49	42.293
55.87	1.771	38.025	4.892	3.333	5.061	1.672	114.717	250.758	8.526	72.532	19.906
124.82	2.34	68.177	5.311	44.786	7.819	3.387	241.704	80.481	5.992	211.877	11.67
139.431	3.128	67.677	1.545	236.952	6.726	2.979	62.158	892.783	7.49	90.509	47.955
197.67	3.957	48.25	1.727	12.6	3.642	2	16.902	552.329	11.744	359.153	8.959
701.317	4.379	92.222	3.72	14.823	4.27	1.946	21.227	182.248	3.253	47.734	10.959
465.41	4.388	191.536	3.491	9.408	4.031	3.036	40.04	77.024	29.455	104.036	20.272
87.662	2.196	121.446	2.364	26.898	6.16	2.829	15.387	233.585	10.673	49.2	30.406
89.211	3.649	125.439	6.923	51.775	3.774	2.963	25.474	399.496	7.714	72.423	37.022
139.835	2.844	83.79	2.238	36.376	2.936	3.723	33.23	149.762	9.566	121.571	13.484
479.616	3.105	16.088	3.591	27.7	3.641	2.965	29.278	343.758	6.723	124.146	13.315
182.483	2.78	23.064	2.278	61.411	3.775	3.207	28.879	251.75	11.847	104.045	7.559
136.576	2.778	186.276	1.696	12.271	6.667	1.714	48.368	490.562	4.327	345.802	14.524
1478.27	4.184	93.064	3.108	9.868	3.815	2.765	93.789	50.118	13.577	221.466	13.379
73.615	1.966	30.839	1.375	13.952	4.098	2.824	20.8	529.083	21.836	491.649	44.045
12.469	4.588	17.855	3.562	15.966	5.063	5.224	7.32	214.981	16.881	148.442	41.958
101.644	11.56	99.8	1.663	14.112	3.146	3.033	42.519	281.935	3.098	338.938	29.534
134.43	2.41	391.583	3.38	17.702	3.282	3.929	9.981	1078.23	21.347	481	25.664
110.272	2.657	127.727	3.673	9.707	4.817	2.186	12.031	1000.96	13.35	57.489	8.859
423.756	6.4	139.701	2.877	9.128	4.197	1.767	9.547	617.234	41.394	49.748	9.939
84.613	3.254	204.991	2.08	6.875	3.286	2.708	32.612	386	5.923	257.895	36.226
225.979	2.932	20.119	1.962	6	2.552	2.218	56.045	66.344	7.464	27.254	11.496
680.113	3.973	24.785	2.579	17.022	1.846	2.411	42.812	130.031	12.801	50.155	12.899
61.636	6.273	4.8	1.702	43.895	3.719	10.395	48.411	446.307	3.822	159.065	6.889
498.482	4	57.991	2.305	34.761	2.944	3.048	62.721	587.962	5.438	262.338	55.302
130.117	4.099	354.123	3.724	6.347	5.061	4.849	93.667	689.593	7.475	60.047	40.388
287.538	2.443	170.25	1.518	8.532	2.467	3.099	128.012	694.43	24.498	84.027	15.181
156.224	2.952	57.254	1.268	10.343	1.529	2.861	57.91	688.671	6.86	380.806	10.302
434.459	4.936	16.052	1.747	250.492	6.14	3.687	38.842	385.576	7.523	149.949	18.627
846.508	2.027	135.766	1.436	8.594	2.727	1.605	188.453	230.92	3.093	153.918	24.914
156.274	2.706	138.469	2.312	18.576	2.722	4.562	8.655	1326.54	5.409	309.558	33.671
276.344	4.042	205.747	2.587	129.63	2.093	4.47	47.072	45.321	7.261	102.224	25.031
137.308	2.637	5.096	2.832	25.129	4.125	2.595	324.91	439.58	22.83	72.425	7.593
407.727	2.941	140.011	1.471	88.664	2.818	3.509	12.012	471.816	9.21	88.987	12.241
59.961	2.863	122.454	1.481	11.028	3.259	2.314	53.382	324.891	9.988	248.235	41.113
11.581	3.035	25.538	4.4	106.629	4.163	4.694	32.206	115.5	4.423	164.443	10.613
110.417	2.89	50.018	2.607	67.279	4.047	8.182	42.072	45.325	14.275	71.513	11.658
79.385	2.178	83.737	1.415	22.493	2.073	2.537	82.297	165.674	7.056	338.493	7.857
53.408	2.295	30.6	3.271	32.66	1.951	2.617	23.699	255.587	5	244.788	19.822
84.19	2.878	237.46	3.126	4.25	3.966	1.858	72.452	319.436	5.846	323.428	17.5
166.054	4.292	74.532	2.933	22.893	6.637	1.902	321.51	491.423	5.333	105.21	12.254
81.724	3.828	141.469	1.7	29.877	2.235	1.815	56.893	595.537	8.662	185.214	13.225
142.256	2.776	21.26	1.512	43.194	4.347	4.87	96.367	746.67	4.173	131.031	14.648
24.086	2.837	142.298	5.022	8.833	1.731	2.849	51.383	49.344	14.979	72.015	69.842
210.787	1.758	8.821	2.511	7.633	3.127	1.831	18.135	242.845	10.058	392.259	37.409
228.592	2.079	69.862	4.351	69.108	12.26	1.805	41.835	289.562	8.786	50.465	9.171
48.149	3.729	10.114	2.593	45.093	3.429	3.691	22.099	533.184	21.941	71.837	18.013
275.941	4.448	92.386	1.37	15.829	6.556	2.8	47.829	417.808	17.078	427.648	9.014
142.796	2.574	77.918	2.317	134.564	7.313	3.079	17.995	325.373	11.878	347.966	172.795
62.385	2.442	63.986	1.888	13.693	3.753	4.53	5.686	472.955	21.152	312.292	9.027
57.02	3.518	26.386	4.548	54.086	3.615	2.852	38.187	338.464	3.263	435.676	6.647
13.075	2.8	14.871	2.774	94.289	4.188	3.902	93.421	201.139	18.319	258.407	4.312
126.947	1.897	513.588	2.632	36.312	3.017	3.962	22.957	342.497	8.268	26.598	27.017
11.493	5.236	216.157	2.85	16.08	3.643	3.281	22.489	58.944	9.375	56.799	17.975
576.564	3.293	74.357	3	26.174	4.957	2.69	31.189	55.378	4.168	371.5	22.285
507.564	4.618	31.671	4.377	99.924	2.142	2.765	86.632	264.765	3.71	87.119	9.434
96.639	4.415	38.293	5.027	166.39	3	2	10.042	152.273	17.664	221.06	20.593
109.156	3.159	143.429	1.712	46	3.765	2.454	72.795	777.735	8.049	68.845	12.476
188.083	2.412	63.541	2.306	58.755	2.784	1.919	34.302	298.861	11.832	331.875	10.602
163.961	2.242	34.151	5.111	4.691	6.354	2.053	28.097	133.551	8.227	183.339	56.845
39.261	3.597	182.591	1.649	25.793	5.385	3.205	16.021	228.194	11.759	390.92	12.7
108.791	3.304	38.84	2.423	93.909	2.043	2.192	27.298	575.322	6.272	95.321	7.183
44.154	1.808	27.198	2.026	26.21	2.362	2.842	17.817	410.118	13.488	63.027	10.579
757.99	1.976	288.711	7.144	22.778	2.368	1.627	156.468	249.019	6.969	57.711	49.198
92.048	3.452	120.977	2.438	107.578	3.808	2.382	153.489	574.319	20.406	105.516	21.667
79.076	2.255	48.387	6.557	19.664	3.422	1.836	4.634	504.918	12.549	72.935	17.516
212.558	4.067	116.115	1.909	15.849	4.048	3.273	45.855	276.112	7.521	125.111	23.114
37.737	2.097	203.571	2.174	9.345	3.2	2.408	121.447	148.544	8.211	396.153	18.91
156.065	3.433	164.044	3.449	19.4	3.528	3.247	51.414	134.682	14.11	273.202	10.526
40.096	5.696	123.615	2.133	51.582	2.714	4.629	32.649	251.151	10.972	371.944	6.444
	2.679	43.457	2.626	24.063	1.529	3.083	128.652	498.911	10.531	171.593	10.956
	1.688	20.895	2.071	12	2.385	1.707	32.878	228.568	10.769	283.852	6.618
	4.019		2.759	42.798	7.084	1.478	47.507	209.482	13.968	290.483	10.988
	4.857		2.02	36.677	2.43	3.978	3.22	248.951	10.483	93.41	7.633
	2.842		2.532	69.349	4.779	2.222	80.514	968.677	18.993	180.277	15.037
	3.082		2.771	45.116	1.987	2.4	31.457	458.255	11.271	128.467	12.944
	2.918		2.141	87.633	3.52	8.102	38.61	425.136	7.137	223.354	7.905
	3.5		2.644	310.342	9.03	3.33	38.074	75.065	9.76	290.849	5.556
	3.06		1.633	44.048	3.731	2.554	34.794	383.069	4.707	619.627	9.907
	3.765		4.472	66.83	2.521	2.636	96.05	131.812	7.994	157.071	106.899
	2.5		2.516	80.506	5.841	3.404	14.656	701.987	4.69	250.138	33.02
	2.488		2.222	65.843	4.457	2.815	88.124	614.364	5.339	126.431	8.512
	4.079		4.434	40.65	2.146	6.226	16.794	67.68	6.16	390.106	15.441
	6.079		4.605	14.396	2.238	5.505	139.699	951.155	21.711	205.654	6.577
	8.852		5.538	24.796	2	2.172	24.206	433.802	5.731	121.938	20.297
	5.307		2.377	51.197	3.409	1.829	32.46	748.15	2.962	193.703	8.718
	3.157		2.235	25.974	5.13	1.942	74.561	90.407	12.038	107.619	28.774
	4.815		2.022	55.439	1.974	3.242	30.402	519.626	4.449	68.613	14.953
	2.615		5.167	70.809	2.178	1.987	17.109	207.516	4.968	48.754	72.7
	3.237		1.77	58.926	2.286	3.337	198.39	314.397	5.833	82.429	23.049
	4.23		3.481	15.639		3.213		239.42	8.283	120.218	12.389
	6.419		1.973	23.5		6.065		106.059	11.905	27.947	12.308
	3.431		2.667	51.754		3.333		123.374	4.815	206.584	5.119
	3.447		2.466	109.789		2.154		174.051	26.258	108.636	7.566
	2.866		1.35	44.915		3.752		125.671	14.573	217.8	10.483
	3.136		1.901	46.324		2.431		631.066	7.701	88.767	51.204
	3.871		2	144.708		4.665		624.152	15.422	72.663	16.088
	3.451		2.745	121.544		1.768		155.11	16.934	86.36	13.123
	2.4		3.733	125.4		2.687		443.964	15.045	362.823	21.635
	2.987		2.11	50.385		1.629		381.232	13.256	177.5	18.75
	2.745		2.103	33.875		2.435		1203.27	6.901	158.029	29.533
	3.556		6.313	16.66		1.697		168.763	22.341	441.28	44.639
	5.8		2.921	42.608		3.935		101.49	5.015	241.402	40.929
	8.849		3.333	110.364		3.379		118.35	23.257	54.544	5.81
	3.067		9.092	35.875		3.471		413.283	13.234	616.318	20.829
	3.956		2.158	54.2		3.193		82.073	9.914	345.952	14.412
	4.082		6.678	69.984		2.632		148.908	13	359.98	56.761
	4.114		5.164	34.254		2.941		66.363	8.231	183.373	10.696
	6.507		2.196	188.391		3.986		75.185	13.233	462.763	8.966
	5.152		2.344	38.786		3.097		363.265	11.837	355.785	106.407
	3.726		2.392	104.825		3.238		74.885	25.175	236.479	16
	6.293		2.095	138.88		3.03		61.796	18.289	184.071	15.205
	3.411		1.981	215.143		4.325		64.625	8.784	244.453	10.322
	2.933		2.902	172.953		6.577		211.402	6.879	76.944	8.299
	4.962		2.836	27.883		3.372		211.059	4.756	72.923	9.65
	2.803		5.619	11.506		1.216		417.373	13.25	504.444	4.395
	3.558		2.515	34.15		4.208		272.413	4.265	149.528	6.125
	3.345		3.492	46.304		3.2		394.404	5.433	178.663	17.917
	2.987		3.604	103.349		3.744		121.103	10.681	160.368
	4.215		1.639	68.412		3.456		353.799	4.919	46.194
	5.463		2.496	85.77		3.521		392.764	4.825	980.128
	3.723		2.044	74.256		6.683		82.663	7.765	286.471
	2.722		2.22	6.983		1.621		276.065	7.913	185.156
	5.163		1.895	60.39		3.301		236.954	4.278	50.211
	4.154		3.401	16.016		12.083		71.434	10.376	505.733
	3.286		3.07	41.519		2.629		113.931	8.216	311.244
	2.4			22.211		3.204		225.517	7.426	288.539
	3.104			19.044		3.289		229.11	8.073	344.294
	3.503			22.795		3.851		551.827	6.462	239.421
	5.472			98.443		11.699		613.366	32.859	441.456
	3.941			44.416		5.382		323.968	23.55	338.885
	4.797			57.802		2.698		277.49	5.484	160.168
	2.878			23.972		2.681		248.035	6.087	601.981
	5.815			15.792		3.207		98.672	4.258	285.843
	4.469			50.364		3.045		565.196	6.364	329.704
	3.186			16.473		2.868		803.508	7.756	238.76
	3.5			93.103		2.375		93.328	4.516	151.358
	5.083			58.914		3.59		684.533	17.444	75.514
	5.407			38.052		2.793		1267.37	21.46	137.628
	3.563			4.14		2.483		203.558	8.971	226.798
	3.281			80.375		6.019		324.986	9.484	125.934
	3.853			16.837		3.07		104.373	6.233	106.019
	2.603			162.285		2.363		139.466	10.712	44.741
	5.75			121.748		3.49		276.151	13.245	97.645
	3.396			18.167		3.691		101.445	15.572	266.86
	2.897			3.36		2.484		238.978	11.943	132.122
	7.86			225.709		2.92		112.709	9.533	317.83
	4.271			48.459		2.596		138.984	10.887	105.132
	3.574			4.593		3.045		125.63	8.011	94.307
	9.194			30.184		13.487		258.11	11.663	396.198
	6.337			18.106		3.612		72.112		96.934
	3.143			122.455		3.344		663.979		122.78
	4.22			8.07		2.261		52.364		151.013
	3.256			30.306		2.657		76.679		84.339
	2.667			48.69		3.872		88.373		650.515
	3.452			6.683		4.974		119.478		432
	3.482			66.653		4.26		68.354		21.214
	2.963			7.556		1.941		260.719		26.7
	5.29			75.809		4.101		119.865		299.08
	3.548			11.162		1.897		184.614		124.09
	2.54			106.101		8.052		149.722		187.951
	4.71			57.469		4.124		109.582		275.965
	4.615			85.035		2.269		62.63		501.215
	4.743			30.767		2.649		515.23		215.419
	2.759					2.043		302.439		173.836
	5.568					2.054		72.056		225.557
	2.937					6.274		191.744		131.826
	3.2					1.711		298.355		69.057
	3.095					2.038		422.152		269.759
	5.497					2.286		138.705		542.099
	2.983					1.7		116.665		162.395
	3.925					9.507		1067.38		508.22
	4.313					4.872		72.857		121.286
	3.343					2.857		106.78		92.062
	5.692					8.115		50.909		93.545
	5.241					1.848		129.505		105.246
	6.105					2.661		650.871		166.388
	3.143					2.575		305.167		203.605
	5.469					2		334.784		182.788
	5.268					2.523		130.616		103.269
	3.542					2.506		384.424		73.505
	7.919					2.132		311.902		248.284
	4.775					2.417		106.158		98.279
	5.205					6.225		155.32		37.889
	2.708					2.483		1276.73		234.114
	3.805					2.104		576.826		280.932
	2.507					2.263		138.432		569.555
	2.865					6.034		470.504		297.304
	3.23					6.325		182.611		226.987
	2.939					3.414		163.573		117.716
	9.738					3.138		155.221		141.741
	3.276					7.616		681.525		213.533
	4.136					2.44		122.479		135.561
	2.805					2.691		59.691		270.792
	8.988					2.857		269.33		123.625
	2.595					5.289		84.413		470.916
	3.329					2.704		1018.2		330.764
	3.753					3.559		88.548		24.684
	3.311					1.767		119.696		322.628
	2.212					3.062		158.358		44.186
	3.606					3.5		112.456		369.486
	4.611					2.198		74.788		203.252
	3.714					1.806		1149.57		152.455
	2.692					6.929		661.644		471.162
	15.571					4.933		361.663		127.456
	3.47					3.22		834.523		277.781
	3.816					2.632		307.992		217.23
	4.956					2.754		56.677		124.76
	2.161					4.741		95.991		178.513
	2.44					2.073		322.659		316.761
	7.658					2.202		88.848		106.795
	4.215					1.458		227.196		675.181
	2.46							154.529		281.082
	3.865							689.265		395.466
	6.367							445.273		74.607
	3.014							332.009		73.438
	3.083							315.036		175.638
	7.353							267.134		323.125
	1.769							59.562		95.764
	5.494							103.402		260.491
	1.934							176.609		347.062
	5.31							726.082		313.16
	5.179							652.575		113.19
	3.538							47.277		199.87
	3.25							61.157		130.012
	5.918							555.293		277.83
	3.556							912.696		87.198
	7.028							204.936		533.071
	4.732							385.994		458.493
	3.164							107.06		134.986
	3.838							642.428		634.817
	2.903							111.667		229.782
	7.354							698.855		284.879
	3.702							269.111		201.563
	3.226							151.654		438.931
	2.091							126.341		62.75
	2.444							61.621		35.544
	4.143							649.826		39.973
	3.619							350.341		294.81
	4.056							885.772		75.082
	6.008							134.766		397.571
	4.449							867.049		150.932
	3.136							402.58
	2.708							339.031
	4.053							192.699
	6.733							128.891
	3.5							497.357
	4.032							564.26
	3.143							714.406
	2.814							179.509
	22.232							330.939
	3.344							118.095
	7.169							248
	3.016							79.51
	4.295							266.483
	5.894							78.355
	4.709							220.154
	4.681							213.071
	3.871							409.833
	5.544							207.191
	8.556							338.96
	3.62							160.643
	5.392							206.849
	4.333							296.163
	3.622							91.732
	3.873							408.995
	4.841							866.531
	4.048							176.909
	5.419							199.21
	3.29							320.382
	3.352							160.869
	3.926							358.522
	7.219							249.674
	4.963							82.831
	4.078							1235.76
	4.65							327.778
	5.469							91.532
	4.963							172.838
	3.128							94.474
	3.857							130.391
	6.727							759.475
	5.139							59.776
	3.263							842.045
	2.652							178.173
	3.243							881.438
	18.424							50.202
	6.576							143.891
	7.147							130.559
	3.486							428.246
	5.013							421.667
	15.681							1078.56
	5.488							250.492
	6.244							415.204
	3.139							431.876
	4.229							80.575
	3.453							129.755
	3.78							133.88
	3.25							494.588
	3.451							284.257
	8.308							211.761
	3.569							719.602
	3.435							622.167
	2.364							232.495
	4.803							433.467
	3.984							756.5
	3.495							140.871
	2.478							867
	3.516							704.993
	7.052							758.341
	7							571.917
	4.024							480.993
	9.389							648.899
	5.624							974.74
	3.034							795.837
	4.349							218.172
	8.241							72.471
	3.797							347.418
	5.578							716.822
	3.13							345.83
	4.091							575.071
	4.161							197.49
	2.333							874.957
	2.857							1037.4
	3.826							210.64
	3.389							900.511
	4.488							584.578
	5.528							1157.35
	6.926							352.847
	3.98							651.414
	3.07							161.886
	3.032							101.929
	3.107							121.07
	5.8							348.035
	2.507							174.413
	2.978							389.708
	3.375							255.39
	3.849							360.846
	5.125							555.321
	3.378							130.671
	7.222							689.948
	4.058							271.281
	3.469							866.104
	2.506							177.745
	4.116							389.628
	1.968							326.345
	1.887							128.904
	3.515							79.954
	2.424							257.907
	2.512							806.42
	1.954							408.825
	2.926							100.365
	2.42							56.512
	2.522							75.657
	2.293							377.663
	3.574							301.951
	3.614							456.701
	2.786							160.727
	2.829							71.392
	5.533							609.276
	5.31							68.25
	3.362							458.378
	2.667							503.054
	2.488							254.656
	2.784							246.261
	1.837							1445.31
	12.8							550.328
	2.951							269.096
	2.388							175.952
	2.632							272.855
	6.364							117.286
	3.755							482.932
	2.8							578.52
	3.176							935.171
	2.672							819.109
	4.973							187.896
	3.241							75.956
	3.549							453.356
	2.645							622.922
	3.701							49.545
	2.427							461.825
	4.05							921.494
	2.827							283.459
	3.398							282.658
	4.462							117.656
	2.455							690.058
	2.926							414.856
	2.958							602.288
	2.344							419.554
	2.474							250.675
	2.589							1099.37
	2.686							79.579
	3.297							199.921
	2.6							110.449
	2.492							82.869
	3.446							96.303
	7.036							146.269
	2.863							138.272
	2.778							126.892
	2.917							110.778
	3.282
	2.928
	2.906
	3.254
	6.456
	3.478
	3.091
	2.491
	7.102
	6.042
	3.525
	2.476
	2.926
	4.225
	4.141
	4.563
	3.152
	2.839
	2.533
	2.897
	2.625
	7.17
	4.699
	3.423
	3.762
	2.655
	4.84
	4.294
	3.957
	3.493
	3.02
	2.452
	8.036
	2.721
	2.478
	7.902
	3
	3.939
	2.262
	5.283
	5.508
	3.915
	3.288
	2.439
	4.254
	5.013
	3.877
	2.87
	2.872
	4.948
	2.944
	2.675
	2.556
	3.946
	4.224
	4.094
	7.75
	2.605
	2.977
	2.246
	2.255
	2.324
	3.526
	4.933

## Sheet: Fig3_1_ANOVA
Table Analyzed	Frei_Fig3
Data sets analyzed	A-H
ANOVA summary
F	227.1
P value	<0.0001
P value summary	****
Significant diff. among means (P < 0.05)?	Yes
R squared	0.3718
Brown-Forsythe test
F (DFn, DFd)	151.3 (7, 2687)
P value	<0.0001
P value summary	****
Are SDs significantly different (P < 0.05)?	Yes
Bartlett's test
Bartlett's statistic (corrected)	12271
P value	<0.0001
P value summary	****
Are SDs significantly different (P < 0.05)?	Yes
ANOVA table	SS	DF	MS	F (DFn, DFd)	P value
Treatment (between columns)	13498452	7	1928350	F (7, 2687) = 227.1	P<0.0001
Residual (within columns)	22811147	2687	8489
Total	36309599	2694
Data summary
Number of treatments (columns)	8
Number of values (total)	2695

## Sheet: Fig3_1_Multiple_Comparisons
Number of families	1
Number of comparisons per family	7
Alpha	0.05
Holm-Šídák's multiple comparisons test	Mean Diff.	Below threshold?	Summary	Adjusted P Value	B-?
ABC-GFP vs. pGFP	-240.1	Yes	****	<0.0001	A	pGFP
ABC-GFP vs. A-GFP	-100.2	Yes	****	<0.0001	C	A-GFP
ABC-GFP vs. B-GFP	0.5313	No	ns	0.9997	D	B-GFP
ABC-GFP vs. C-GFP	-57.25	Yes	****	<0.0001	E	C-GFP
ABC-GFP vs. AB-GFP	-0.2142	No	ns	0.9997	F	AB-GFP
ABC-GFP vs. BC-GFP	0.1857	No	ns	0.9997	G	BC-GFP
ABC-GFP vs. AC-GFP	-63.09	Yes	****	<0.0001	H	AC-GFP
Test details	Mean 1	Mean 2	Mean Diff.	SE of diff.	n1	n2	t	DF
ABC-GFP vs. pGFP	3.616	243.7	-240.1	6.913	639	246	34.72	2687
ABC-GFP vs. A-GFP	3.616	103.8	-100.2	6.893	639	248	14.54	2687
ABC-GFP vs. B-GFP	3.616	3.085	0.5313	6.434	639	302	0.08258	2687
ABC-GFP vs. C-GFP	3.616	60.87	-57.25	6.185	639	340	9.256	2687
ABC-GFP vs. AB-GFP	3.616	3.83	-0.2142	6.723	639	266	0.03186	2687
ABC-GFP vs. BC-GFP	3.616	3.43	0.1857	5.93	639	388	0.03131	2687
ABC-GFP vs. AC-GFP	3.616	66.71	-63.09	6.723	639	266	9.384	2687

## Sheet: Fig3_2_ANOVA
Table Analyzed	Frei_Fig3
Data sets analyzed	I-L
ANOVA summary
F	309.6
P value	<0.0001
P value summary	****
Significant diff. among means (P < 0.05)?	Yes
R squared	0.3659
Brown-Forsythe test
F (DFn, DFd)	220.8 (3, 1609)
P value	<0.0001
P value summary	****
Are SDs significantly different (P < 0.05)?	Yes
Bartlett's test
Bartlett's statistic (corrected)	3119
P value	<0.0001
P value summary	****
Are SDs significantly different (P < 0.05)?	Yes
ANOVA table	SS	DF	MS	F (DFn, DFd)	P value
Treatment (between columns)	34970428	3	11656809	F (3, 1609) = 309.6	P<0.0001
Residual (within columns)	60590472	1609	37657
Total	95560900	1612
Data summary
Number of treatments (columns)	4
Number of values (total)	1613

## Sheet: Fig3_2_Multiple_Comparisons
Number of families	1
Number of comparisons per family	3
Alpha	0.05
Holm-Šídák's multiple comparisons test	Mean Diff.	Below threshold?	Summary	Adjusted P Value	L-?
DE-GFP vs. pGFP	-334.1	Yes	****	<0.0001	I	pGFP
DE-GFP vs. D-GFP	12.67	No	ns	0.4169	J	D-GFP
DE-GFP vs. E-GFP	-188.6	Yes	****	<0.0001	K	E-GFP
Test details	Mean 1	Mean 2	Mean Diff.	SE of diff.	n1	n2	t	DF
DE-GFP vs. pGFP	23.67	357.8	-334.1	13.91	294	575	24.01	1609
DE-GFP vs. D-GFP	23.67	11	12.67	15.61	294	326	0.812	1609
DE-GFP vs. E-GFP	23.67	212.3	-188.6	14.77	294	418	12.77	1609
