# Supplementary material for: Upstream open reading frames repress the translation from the iab-8 RNA
Source: PLoS Genet. 2024 Sep 23;20(9):e1011214. doi: 10.1371/journal.pgen.1011214 (PMC11463788; doi:10.1371/journal.pgen.1011214)
Supplement: S4 Data — The data is presented in excel format. The numbers in the excel files are quantifications of the fluorescence of cells transfected with the construct indicated on the top line of each column. The second sheet and subsequent sheets contain the results of statistical tests run on the data using the Prism Statistical Analysis software package. (XLSX) [file pgen.1011214.s008.xlsx]

## Sheet: Fig4_data
pGFP			D-frag GFP in frame 3	D-frag GFP in frame 1	D-frag GFP in frame 2				B-small GFP in frame 1	B-small GFP in frame 2	B-small GFP in frame 3	B-big GFP in frame 3	B-big GFP in frame 1	B-big GFP in frame 2
1746.66			8.348	6.815	278.507				5.312	13.452	340.333	10.585	7.902	540.446
665.938			12.434	8.192	117.693				7.353	40.149	609.2	8.911	7.857	63.743
612			9.309	5.307	154.647				8.977	10.338	30.263	11.143	7.355	154.314
143.605			7.585	6.208	1047.66				8.257	15.58	1009.82	14.676	8.178	535.399
507.757			6.48	8.241	519.952				9.932	23.875	240.984	10.805	9.76	88.116
233.229			12.832	3.821	1311.7				6.475	12.302	437.652	9.425	7.176	796.34
204.173			5.6	15.207	820.67				8.764	9.672	572.531	9.445	7.455	90.623
934.191			7.195	8.423	161.247				10.59	18.026	292.644	9.771	6.473	86.517
1249.67			11.988	6.783	1567.8				8.206	26.071	383.448	8.743	5.855	102.613
1023.93			5.792	8.339	131.212				5.203	47.595	136.072	10.652	7.123	274.242
591.244			6.356	5.938	561.538				9.191	13.569	551.925	10.624	7.319	275.639
1332.61			5.512	7.012	582.739				6.35	13.558	512.989	10.493	7.254	7.034
154.703			9.241	6.417	509.477				6.273	9.287	122.585	10.154	6.602	245.543
374.204			6.222	5.623	512.513				8.4	12.284	147.535	10.293	5.803	21.582
1013.75			5.585	7.429	1361.86				5.6	93.865	81.782	11.149	7.119	865.989
407.622			6.497	6.843	1047.14				7.75	23.139	764.5	10.07	7.479	7.709
528.374			6.657	6.811	575.093				4.838	7.404	193.024	8.171	8.848	168.671
45.6			6.759	5.018	401.093				6.353	12.921	901.893	11.134	6.747	86.09
768.503			9.902	5.108	228.733				8.586	41.045	983.628	11.394	8.731	178.839
58.341			6.506	5.294	948.182				5.853	13.198	70.97	11.245	6.676	25.033
1462.23			5.739	4.892	573.365				8.604	7.855	365.926	9.733	9.077	188.353
604.315			5.342	6.063	714.569				6.872	12.914	34.148	11.032	6.588	150.013
207.691			5.78	5.074	331.975				5.53	10.636	1340.45	11	5.079	92.034
635.159			11.924	5.317	170.932				6.011	19.973	706	14.817	6.097	32.664
127.472			5.829	4.05	99.484				5.077	9.048	840.235	10.745	6.625	377.377
67.791			5.929	6.442	98.845				4.581	30.556	147.908	10.303	5.275	7.967
432.489			6.178	4.868	1142.27				7.487	9.812	201.862	9.383	14.333	26.843
244.419			5.762	5.429	812.098				5.574	47.904	367.643	9.927	11.548	9.826
1249.84			5.93	5.59	1522.43				3.297	18.522	433.297	10.49	13.132	118.825
624.58			7.935	7.086	223.5				3.736	10.212	64.373	8.761	19.15	295.11
836.537			12.277	7.233	186.961				3.494	21.11	1170.62	9.414	13.247	451.601
1006.58			7.674	5.571	625.758				6.692	8.39	27.32	8.87	11.777	230.043
137.482			8.914	6.153	280.876				4.667	17.559	83.655	8.183	11.886	202.551
1256.56			7.112	5.644	618.467				4.182	12.621	311.474	10.727	13.745	62.624
904.717			7.909	6.299	629.169				5.156	12.298	47.467	10.637	13.25	239.561
1343.34			6.149	4.462	873.567				4.537	12.818	422.286	9.462	13.017	140.673
830.426			4.446	6.493	1550.36				5.223	15.75	68.783	9.536	13.896	75.849
268.5			10.488	7.182	557.338				10.568	7.632	31.083	9.422	13.369	507.244
789.796			8.488	5.688	136.611				9.721	13.091	1016.34	6.927	12.75	15.689
235.81			5.662	6.42	1092.98				18.524	9.986	146.785	9.699	11.763	311.008
988.344			9.596	9.733	590.393				14.07	19.676	290.583	8.702	12.1	247.77
409.032			6.632	5.25	1074.7				12.188	21.008	264.61	8.857	12.411	184.326
1189.53			4.453	6.856	1176				13.841	7.042	40.598	9.759	14.486	453.715
900.679			13.876	8.844	1272.95				11.344	10.167	101.537	9.214	15.714	544.564
1446.44			6.133	8.767	1145.17				15.471	15.389	22.1	8.723	13.009	53.992
118.883			3.864	6.065	102.505				12.917	10	146.659	10.878	11.826	157.676
61.089			4.802	6.598	202.228				15.5	9.983	512.972	8.877	14.964	62.73
2063.83			5.1	7.649	167.321				31.722	9.975	55.895	7.876	14.33	7.915
1746.66			9.208	6.529	333.978				15.569	8.652	61.778	9.163	16.968	14.012
665.938			6.527	6.362	948.202				7.851	7.694	56.573	10	13.19	90.557
612			5.5	8.421	839.738				14.137	8.203	14.377	7.961	11.257	661.008
143.605			10.004	7.586	58.872				9.388	6.38	895.085	8.857	14.143	350.288
507.757			6.281	5.046	1134.27				10.292	7.405	477.112	9.109	12.486	260.133
233.229			5.479	7.103	1484.88				7.473	20.579	75.914	7.891	11	97.088
204.173			7.969	4.222	1496.43				15.435	16.333	123.058	9.207	10.156	104.472
934.191			5.033	7.608	1221.49				15.271	9.12	27.592	7.495	12.98	149.016
1249.67			4.943	7.375	1435.73				12.874	11.308	173.301	8	9.4	54.344
1023.93			8.219	5.176	419.913				11.837	9.065	199.457	7.228	12.182	439.954
591.244			4.5	4.078	115.328				12.095	8.596	152.174	6.722	11.918	402.134
1332.61			8.103	7.475	102.534				25.652	12.084	287.967	12.682	9.049	13.765
154.703			17.375	9.907	712.425				16.143	7.08	98.69	10.113	8.156	135.072
374.204			7.638	5.939	138.335				13.745	7.146	27.849	7.871	6.974	329.669
1013.75			5.393	6.301	2200.09				9.349	10.241	318.965	7.151	7.554	65.406
407.622			4.824	7.712	1707.27				12.709	7.978	366.536	7.542	8.614	123.158
528.374			14.654	8.086	297.713				9.087	6.579	77.211	7.833	7.117	21.485
45.6			4.319	9.635	1925.76				12.397	9.949	308.824	7.885	10.261	677.589
768.503			6.023	7.327	58.327				11.484	11.333	22.323	6.174	8.262	8.587
58.341			4.889	6.135	1080.15				10.044	11.241	1727.72	8.27	7.957	23.336
1462.23			7.632	7.79	733.172				8.957	7.163	746.733	7.958	6.774	88.993
604.315			6.804	8.043	1446.67				8.757	8.318	1775.58	8.329	7.207	115.13
207.691			7.907	7.377	149.183				13.237	7.453	46.023	7.54	7.966	44.57
635.159			8.627	5.632	150.032				18.5	6.962	43.263	6.674	11.792	25.726
127.472			4.531	6.342	1024.58				11.896	7.875	41.971	8.234	12.506	392.636
67.791			6.558	5.925	1790.25				8.339	8.085	152.768	6.757	7.265	96.339
432.489			6.881	5.899	1206.86				9.336	9.912	142.899	8.354	9.839	198.473
244.419			5.963	6.202	1342.1				11.447	8.045	38.13	12.223	9.277	64.623
1249.84			4.577	6	367.173				9.839	8.088	398.65	7.658	7.381	68
624.58			6.034	5.264	814.272				10.96	7.745	888.546	6.887	8.896	19.313
836.537			3.944	10.292	1279.73				9.623	8.371	634.42	6.675	11.951	174.133
1006.58			4.943	7.631	830.488				20.197	8.894	92.169	8.079	7.217	92.906
137.482			5.303	11.727	1214.08				12.262	7.309	575.092	7.573	7.429	18.351
1256.56			8.377	6.84	471.063				10.333	9.379	96.253	7.214	8.441	15.341
904.717			8.404	5.067	1526.15				8	8.247	159.654	8.8	8.695	93.814
1343.34			4.299	6.636	745.415				8.867	8.188	192.5	7.248	9.234	83.545
830.426			5.075	5.872	104.234				8.706	8.772	180.229	8.168	8.14	179.503
268.5			5.593	7.012	48.73				11.273	6.63	415.093	7.056	7.105	90.077
789.796			4.621	5.617	116.112				15.174	8.141	79.969	6.586	7.95	158.821
235.81			5.257	9.321	564.778				16.329	6.593	111.898	6.675	10.318	44.228
988.344			3.413	10.445	1231.53				10.457	8.159	126.231	8.882	8.652	16.171
409.032			4.226	6.875	1281.37				12.77	10.126	58.369	7.027	7.422	14.172
1189.53			7.327	5.576	1136.7				9.366	8.767	39.543	9.804	7.193	91.796
900.679			6.889	19.691	1079.8				10.864	8.793	40.878	7.531	8.618	78.2
1446.44			5.413	5.845	397.353				11.562	25.453	300.808	7.514	7.378	103.289
118.883			6.607	9.478	51.355				13.226	6.9	737.384	6.485	8	288.014
61.089			3.716	8.931	1961.79				21.881	7.772	735.176	8.759	8.206	88.033
2063.83			4.513	5.768	1215.5				18.116	7.055	206.658	8.528	7.879	16.538
495.899			6.329	8.261	121.08				16.838	8.236	1119.06	7.829	7.6	9.21
145.228			3.732	7.196	756.444				18.504	8.799	274.191	7.504	7.969	283.888
166.85			6.914	8.286	714.821				11.601	7.951	43.17	7.024	8.575	326.303
461.466			5.261	6.173	2066.09				15.883	7.481	1389.72	8.157	15.756	17.701
79.11			5.519	6.94	68.987				13.325	8.111	27.699	8	13.134	50.449
335.259			4.12	7.161	1054.51				18.596	7.583	53.506	6.805	9.18	8.979
1062.97			6.167	7.761	257.894				17.269	7.697	20.444	7.745	7.759	125.032
105.569			5.413	8.129	460.128				19.602	8.565	180.241	5.333	29.913	160.25
541.608			3.86	11.604	121.58				13.623	9.154	843.848	4.887	14.289	49.824
704.725			6.675	5.456	1214.78				11.828	7.475	158.989	7.486	6.84	71.009
79.411			4.817	18.179	31.776				9.232	7.643	215.53	6.103	7.84	132.571
103.988			8.274	6.597	872.37				13.711	5.826	26.079	6.434	6.337	35.802
742.409			4.793	5.646	90.827				12.859	5.773	85.694	7.684	6.735	462.854
559.928			4.321	5.647	433.68				17.347	6	823.196	6.5	9.018	152.627
70.141			3.448	4.577	264.629				12.007	7.303	225.538	6.629	7.24	298.144
1456.06			7.359	5.479	306.547				13.701	8.741	301.579	6.41	8.627	12.723
65.267			3.296	8.79	654.331				11.746	7.92	364.207	6.791	8.329	173.648
1440.21			3.2	4.985	255.19				14.198	9.492	84.042	5.798	8.068	16
204.223			3.161	7.333	652.831				18.527	45.888	751.722	7.431	7.86	165.157
1299.59			4.794	3.38	805.559				11.188	94.913	579.453	7	13.753	31.082
1078.05			7.333	4.517	666.069				10.266	14.159	312.541	6.239	6.432	947.471
766.348			6.131	4.272	907.55				13.904	29.223	35.418	8.484	7.847	146.185
599.798			8.687	4.458	884.872				15.818	11.261	433.797	7.491	10.627	19.09
1116.98			5.19	4.243	638.161				12.978	16.731	64.792	12.276	9.245	9.837
855.73			5.76	2.46	162.988				9.2	29.046	19.326	8.584	11.6	361.008
789.359			5.829	4.814	298.087				19.33	25.59	575.446	8.202	9.33	93.166
79.699			10.031	5.357	408.526				8.009	20.266	74.273	6.076	9.698	149.641
1588.33			4.467	3.885	430.916				14.239	26.682	857.182	8.087	10.69	19.065
208.146			5.5	6.178	425.657				7.051	35.638	274.578	11.031	12.253	79.496
266.038			7.676	3.756	532.35				5.201	24.95	723.825	7.951	12.192	211.984
375.263			7.07	3.526	770.167				10.071	14.844	186.975	7.948	10.543	311.796
556.343			5.348	2.934	498.898				6.426	10.672	763.218	9.287	16.83	28.263
363.061			5.863	2.478	134.793				3.822	14.687	204.307	8.08	8.153	211.198
328.684			9.213	6.168	941.529				3.297	10.021	8.902	8.008	13.831	82.336
200.802			6.961	6.079	973.009				4.765	12.813	227.253	9.283	9.236	29.781
1269.77			4.821	3.405	1160.63				4.737	12.312	601.74	8.835	13.479	102.047
178.341			7.67	2.93	105.875				6.097	11.939	32.457	7.311	6.911	136.993
1280.44			8.333	3.192	995.451				3.684	8.45	573.094	12.035	7.526	160.985
870.397			5.923	3.716	340.559				7.535	11.908	401.028	6.38	5.508	8.241
1234.32			4.476	3.763	238.921				9.68	20.911	1123.06	7.462	5.268	54.821
1280.25			5.612	4.063	190.933				6.84	9.683	143.277	6.163	12.365	64.616
239.054			4.622	9.388	376.546				5.031	9.58	167.987	8.549	5.891	23.608
439.188			6.62	5.015	64.169				5.064	10.762	1571.66	9.037	9.165	230.356
1218.48			4.839	4.821	656.182				4.804	19.254	661.407	7	4.649	239.49
1868.59			5.895	4.37	377.231				5.314	23.962	454.975	7.264	5.582	7.918
1257.97			6.263	3.614	36.382				5.226	11.541	156.796	9.28	5.468	15.826
1227.26			5.828	4.207	72.578				12.054	10.295	65.685	7.892	5.129	107.212
1151.07			6.123	11.431	662.851				13.187	29.633	574.5	6.857	5.195	28.926
162.38			5.244	2.718	370.394				13.65	14.663	771.551	7.897	6.131	442.028
1010.47			4.123	4.366	1416.86				13	14.437	751.33	8.892	4.267	310.731
464.108			10.902	5.545	163.844				14.784	8.756	295.738	7.337	5.902	65.409
362.372			5.323	4.907	1585.61				14.515	10.207	634.228	7.635	7.846	353.851
309.533			9.692	6.164	194.646				15.435	12.884	31.412	9.223	6.905	156.646
1012.84			4.34	4.812	106.146				13.299	13.651	411.56	8.237	5.759	215.635
585.939			4.265	3.469	67.63				12.436	6.884	274.161	8.877	5.068	112.2
373.54			10.951	13.755	48.846				16.358	13.052	1057.06	8.292	7.053	74.52
453.549			5.045	4.653	294.963				14.977	11.217	156.905	7.981	6.896	119.542
742.639			5.964	4.266	1764.48				15.037	11.765	89.544	8.19	4.75	243.659
270.107			7.927	8.444	1517.02				16.406	12.852	96.618	7.684	5.89	142.059
804.221			9.11	3.603	490.106				18.719	12.268	59.314	10.07	5.451	51.944
708.629			5.065	3.683	1090.49				15.972	10.444	71.69	8.351	5.023	52.986
477.172			4.814	4.824	1598.43				17.479	46.673	24.25	7.149	5.511	587.312
374.448			5.333	6.25	780.608				16.221	9.952	39.829	7.682	4.56	301.292
217.453			4.983	4.542	325.427				13.063	47.953	584.706	8.219	6.019	38.466
1115.93			4.463	5.207	762.223				12.972	13.219	1134.14	7.231	5.125	26.157
544.074			12.67	4.333	478.466				13.864	13.402	897.965	7.788	5.947	57.013
743.368			6.529	3.081	817.778				14.729	11.266	86.475	6.333	4.836	61.28
475.873			3.966	6.614	111.143				13.389	9.664	26.573	5.948	5.043	37.462
417.064			7.189	5.741	165.679				16.882	26.045	308.793	10.8	6.167	526.218
1206.48			4.25	5.173	128.744				16.458	7.364	113.812	9.169	6.306	152.813
770.87			5.284	8.732	164.824				15.698	12.041	87.902	8.036	6.764	8.74
1256.53			5.107	3.861	68.286				12.765	19.589	210.737	6.574	6.09	85.779
565.822			4.985	4.667	403.384				14.308	12.886	237.76	10.653	6.373	126.189
288.787			4.6	4.027	1151.37				13.538	29.802	74.112	9.347	6.318	20.798
943.436			5.353	4.559	684.463				14.036	11.913	137.663	8	7.231	43.422
1780.37			7.071	5.492	231.07				15.618	8.148	119.782	6.169	5.347	57.443
514.486			4.923	5.133	186.592				15.47	10.9	64.588	6.321	6.64	769.584
1931.3			9.628	3.062	73.245				13.458	6.548	62.777	6.961	5.651	47.293
442.556			10.143	6	499.074				12.981	8.96	56.025	5.6	5.972	47.148
1235.99			5.114	3.37	96.098				14.382	48.037	116.547	5.129	5.575	42.969
1847.55			4.526	4.466	38.667				14.096	13.583	30.417	6.847	6.475	45.537
889.603			6.174	6.097	680.5				14.733	8.497	51.952	7.114	6.887	135.373
306.791			6.414	7.362	1165.87				14.282	41.778	322.713	6.342	5.519	157.985
1175.68			5.32	5.915	167.215				14.307	10.728	320.29	9.743	5.692	235.423
280.737			4.913	3.812	1367.21				14.163	7.712	113.076	7.694	6.478	275.354
744.866			5.362	4.952	1443.14				12.227	28.566	77.286	7.04	6	20.292
405.909			7.529	2.909	738.239				18.885	8.404	47.586	7.975	5.374	88.256
705.515			4.435	4.171	88.286				21.464	38.096	169.238	6.874	6.025	47.204
238.755			4.488	5.639	810.78				13.5	7.633	130.662	9.282	5.691	26.347
735.752			5.088	12.837	842.301				14.284	9.226	295.368	7.457	4.905	453.322
366.231			6.856	4.75	69.849				10.78	8.5	83.691	6.706	8.095	843.104
554.425			5.54	3.814	1656.08				15.724	21.657	209.485	8.914	6.346	23.506
330.652			5.838	6.018	702.3				20.293	28.795	1006.9	6.257	5.6	528.546
1746.47			6.883	5.061	30.892				14.007	9.26	76.589	7.309	6.59	22.767
563.991			4.075		691.746				13.439	18.318	781.326	11.07	6.382	72.779
1135.14			5.085		490.114				12.396	13.885	937.887	8.893	5.25	330.702
342.218			3.979		971.897				12.639	24.936	41.835	8.339	4.889	384.603
479.256			4.696		490.973				14.47	15.074	762.47	7.547	6.029	111.409
827.839			3.72		714.231				13.509	12.118	89.906	7.667		754.58
1019.98			7.333		207.407				12.524	12.484	79.052	16.437		127.934
981.799					66.484				14.649	8.762	1234.57	7.701		351.174
1406.39					249.644				15.105	10.396	85.933	6.85		665.618
437.342					181.692				13.638	12.168	53.56	8.962		38.821
663.213					1223.67				16.036	9.2	106.565	7.253		12.386
1221.58					284.842				11.625	7.963	63.896	8.703		10.393
227.336					1065.87				14.923	70.183	312.664	8.179		25.05
403.968					1088.11				12.846	10.73	352.14	8.941		339.811
308.688					310.854				13.259	14.618	507.586	7.847		13.386
529.047					222.92				13.479	10.793	501.232	7.838		11.232
972.748					251.588				11.392	10.402	322.968	7.188		452.712
262.103					930.169				12.208	17.964	81.246	8.796		165.486
833.258					822.097				14.374	19.366	303.309	12.483		294.909
362.519					32.316				12.604	9.194	217.624	8.222		278.842
1284.76					738.119				15.805	136.222	607.094	8.929		385.282
639.481					1279.49				14.978	9.29	22.18	8.758		170.027
332.957					488.904				12.83	18.566	94.188	8.921		216.984
525.626					180.559				14.176	23.684	225.4	9.359		12.521
462.786					348.578				10.465	10.667	89.185	9.069		73.818
359.975					916.079				12.095	13.353	390.628	8.927		107.879
905.019					22.232				14.583	9.136	351.481	8.355		39.558
1276.8					79.315				19.695	11.975	1815.21	8.51		149.939
230.872					65.216				13.925	67.358	1020.4	8.75		547.802
776.777					1142.56				12.316	9.783	772.949	10.019		489.564
411.087					139.67				18.639	8.424	242.779	14.009		11.785
739.257					64.545				8.359	13.344	342.623	8.848		11.015
775.795					1033.2				11.222	12.789	246.161	7.792		122.807
1154.12					1606.01				11.165	45.429	36.956	8.23		101.92
321.937					918.519				3.241	18.294	57.238	9.143		769.957
751.131					736.207				4.296	11.059	363.819	8.251		36
760.21					315.835				6.123	12.452	568.264	8.558		252.874
1966.88					705.805				9.52	12.067	67.232	8.154		111.174
970.865					976.029				5.778	12.485	39.438	8.131		9.933
780.972					1207.51				4.554	6.032	79.667	7.31		233
741.442					1427.98				4.073	16.333	56.793	8.886		291.217
283.957					446.992				6.64	11.056	1127.19	9.475		32.417
1183.27					176.394				4.429	11.848	268.396	8.087		22.971
543.32					1634.22				4.171	20.139	179.021	8.907		161.316
224.354					1994				8.248	9.926	2099.93	8.098		42.192
932.784					972.912				5.068	9.398	1112.69	9.426		180.719
270.254					137.2				4.509	7.258	356.343	6.174		322.711
576.795					839				10.146	9.36	81.1	7.402		41.568
453.337					248.721				6.578	9.628	267.59	6.989		214.857
875.544					55.949				8.714	11.615	114.458	9.163		38.089
696.531					1531.7				4.25	10.048	392.375	7.323		360.067
1025.09					371.993				12.836	9.667	96.5	7.333		78.275
302.385					84.283				5.603	9.652	25.742	9.919		53.983
650.99					1670.61				4.289	8.84	1295.97	7.702		68.5
280.727					96.357				4.905	9.186	597.79	13.237		81.894
732.111					87.75				7.398	10.727	1928.09	8.914		104.07
811.904					57.884				4.791	10.173	259.984	8.48		294.242
665.182					1332.04				6.662	8.796	85.622	8.122		100.675
535.915					1463.5				6.594	12.129	238.306	8.657		386.414
629.722					616.87				25.618	18.365	1398.8	7.148		88.909
697.357									4.296	10.58	967.331	6.846		201.429
496.547									6.268	9.917	84.109	9.388		106.116
364.444									5.531	9.474	49.333	8.778		98.426
603.586									5.063	10.727	627.209	7.987		66.199
865.459									3.765	11.336	750.126	9.389		152.108
952.534									3.655	9.766	168.545	7.079		99.5
375.707									3.125	12.426	582.674	6.286		143.706
598.738									7.048	9.294	324.543	8.169		11.409
582									6.714	11.355	74.537	11.006		98.22
858.041									5.159	8.68	35.983	6.544		469.533
1315.86									5.366	9.912	635.692	12.299		304.875
262.014									3.881	11.134	103.883	8.079		113.824
787.577									4.744	10.467	62.019	13.237		50.261
1117.02									4.959	11.336	421.919	7.919		9.613
393.041									2.744	13.663	77.571	6.077		11.818
304.15									3.583	11.921	59.689	7.4		251.479
798.151									4.827	11.727	48.186	8.29		437.931
358.229									4.303	11.344	311.522	7.241		247.974
334.032									5.538	30.493	70.597	9.516		35.765
1644.37									3.789	11.107	189.344	9.803		101.969
1812.56									5.05	10.896	102.437	9.28		89.364
620.214									4.617	11.057	984.009	7.98		9.054
1068.52									6.244	12.042	598.571	9.2		87.694
566.237									7.115	12.379	462.745	7.767		100.06
384.352									4.9	11.354	108.26	8.873		169.28
1798.28									2.93	11.038	641.58	11.263		58.741
879.29									6.829	13.727	659.715	12.738		229.111
134.549									7.2	9.841	378.543	14.403		25.892
1415.47									13.161	9.5	415.778	9.482		173.364
125.983									7.337	11.7	278.593	10.25		20.388
139.549									4.167	10.126	48.123	10.148		103.751
1613.43									21.557	10.131	220.955	8.893		103.325
1064.35									4.503	11.975	99.616	8.644		182.789
1299.49									6.057	10.292	53.379	7.638		148.108
870.25									4.707	10.507	578.915	9.135		7.831
1262.14									9.28	11.143	117.548	10.75		58.127
1200.73									5.061	33.647	397.917	9.029		263.054
308.359									6.052	9.971	388.195	10.927		560.488
793.792									3.033	9.935	863.282	9.365		352.727
1673.91									5.393	10.8	311.39	9.783		8.721
859.696									18.457	10.909	54.514	8.2		503.7
370.265									4.144	11.355	171.218	8.576		23.903
385.023									16.489	10.308	101.039	9.405		126.045
313.894									8.578	10.083	778.542	13.215		502.422
158.779									6.032	12.182	54.491	11.865		232.174
726.106									6.6	8.66	405.799	16.056		53.059
688.915									5.48	21.717	203.04	8.854		468.584
1618.96									7.846	12.111	148.923	9.25		377.951
492.833									8.316	16.39	81.936	9.479		51.459
163.397									5.394	34.052	358.464	9.619		138.097
992.229									6.266	17.904	66.037	7.551		29.192
716.28									4.293	39.398	683.475	9.226		829.315
865.541									4.434	39.12	271.465	9.24		206.011
687.228									6.014	11.797	79.914	10.069		132.026
252.857									7.062	31.624	583.533	8.936		319.194
1352.11									4.904	61.552	38.412	9.444		186.686
470.189									3.957	14	1231.73	11.609		323.186
151.933									3.158	14.966	78.961	9.141		1105.98
1465.11									4.194	21.963	2035.02	8.095		158.16
1544.13									4.369	62.835	1237.94	9.105		258.481
986.17									6.395	33.531	166.843	11.495		125.852
1148.52									4.582	40.028	245.926	10.316		7.535
2200.17									5.874	14.697	354.811	8.944		1079.63
1243.45									6.395	38.287	370.995	8.639		670.409
1044.79									5.468	26.17	658.226	9.91		350.007
1796.36									8.713	40.873	101.806	9.276		95.708
183.026									4.25	34.385	142.584	10.542		968.713
1048.36									8.51	27.067	1619.99	10.176		467.014
472.766									5.208	18.25	192.963	10.775		145.62
2055.99									5.994	43.673	1374.79	8.586		56.77
482.966									5.597	21.47	40.475	8.438		201.374
142.967									16.973	22.384	186.028	9.91		161.324
193.124									4.264	26.087	68.53	8.539		15.165
459.723									6.489	31.05	572.402	9.492		439.345
1017.78									6.458	12.153	46.973	12.96		325.92
1743.77									4.08	12.118	185.889	8.969		12.029
151.678									2.72	13.469	45.493	8.242		47.047
441.16									13.602	17.311	1464.41	7.673		234.631
930.522									3.236	18.636	439.116	9.103		14.851
803.352									4.681	31.72	535.418	7.9		181.34
560.552									4.242	16.644	124.752	10.45		99.794
1595.1									4.181	22.191	154.035	10.088		153.844
754.026									7.6	13.879	84.754	7.706		298.655
110.118									5.231	14.711	1030.92	11.601		263.279
1735.2									3.547	17	37.195	7.363		447.386
1101.85									4.469	32.533	75.307	8.94		289.083
1209.92									5.761	35.606	574.323	9.379		237.785
105.692									5.775	14.745	97.839	8.511		122.765
607.135									4.027	14.447	534.129	13.636		104.733
717.703									6.355	11.935	63.471	7.741		449.518
1456.5									4.222	11.991	121.649	7.087		155.734
701.336									3.753	21.007	91.17	9.029		303.578
405.992									4.96	128.434	245.241	8.723		112.691
442.39									8.801	23	372.974	9.344		15.487
166.95									3.798	14.019	331.707	8.739		16.667
760.478										24.994	544.535	6.395		131.956
127.511										10.38	734.968	8.285		13.136
266.455										14.311	76.479	7.914		325.443
768.05										18.49	300.372	7.648		15.714
711.764										22.042	209.189	8.618		247.818
381.951										18.032	946.63	8.473		9.156
774.644										14.792	122.362	8.418		192.123
880.711										25.732	241.271	9.976		71.329
1312.75										12.937	70.495	8.172		280.627
647.43										35.746	36.941	9.089		362.03
1178.91										28.056	153.836	8.24		485.858
123.718										37.558	83.713	10.286		1160.37
447.057										12.054	663.102	10.336		35.88
355.012										20.684	324.167	10.846		440.307
123.848										22.189	193.821	10.628		697.388
774.046										15.705	96.134	10.936		25.157
127.253										46.351	367.49	10.043		145.869
258.498										65.537	175.373	12.279		590.493
910.303										33.016	1292.55	12.169		379.269
400.055										13.929	75.664	10.067		676.827
463.261										11.603	37.814	8.493		96.683
1953.38										54.323	413.051	11.045		131.906
468.631										13.73	649.164	9.755		60.286
581.399										37.88	190.517	8.952		468.625
561.265										30.258	29.891	13.392		105.205
381.44										13.055	171.246	11.791		349.755
172.692										65.083	261.43	10.908		23.669
134.926										15.721	199.208	9.156		223.899
690.478										14.167	311.689	11.571		16.812
155.67										28.206	127.327	10.239		38.118
194.541										28.256	832.197	9.864		58.203
153.476										12.559	210.552	9.787		47.508
604.83										16.785	862.543	10.098		68.066
359.424										79.897	57.66	9.704		35.154
1013.19										27.085	1516.34	10.431		69.1
1007.55										59.987	59.364	10.975		88.037
580.035										36.26	102.541	11.593		44.888
468.894										18.66	151.431	14.541		442.712
1500.37										96.385	81.283	11.438		29.733
446.026										22.667	242.313	9.744		226.1
1401.18										24.01	1058.88	9.986		196.697
800.669										64.22	322.849	9.631		40.04
230.556										23.362	524.274	10.179		71.778
246.445										14.625	170	10.17		25.259
407.118										61.985	189.006	11.527		250.7
725.145										14.286	37.041	14.109		207.791
169.773										22.437	550.389	10.044		231.615
220.148										12.976	30.553	10.708		370.173
1789.18										31.754	428.453	11.72		56.682
272.663										16.689	218.589	11.441		950.373
1533.82										11.7	421.424	9.86		131.71
1082.48										23.892	200.715	13.219		84.037
623.607										11.707	245.169	10.904		169.748
481.813										12.101	992.265	10.459		158.483
891.774										29.359	327.86	11.427		34.353
267.167										11.522	271.635	10.97		240.245
262.644										53.386	219.468	12.126		326.435
1199.39										11.789	190.519	10.24		16.766
782.97										34.1	305.563	11.132		52.222
234.267										29.904	49.785	18.495		564.079
264.842										28.62	104.044	10.006		618.397
175.71										48.639	561.837	9.041		45.222
463.995										16.573	262.817	9.333		28.255
781.377										19.792	177.472	10.374		29.231
2275.15										10.191	827.369	12		35.529
1149.26										16.194	53.988	12.733		74.083
304.806										17.386	76.857	10.967		246.224
453.364										32.163	40.832	11.515		161.66
255.348										16.836	29.733	10.277		62.536
760.62										16.345	48.7	13.895		26.082
155.963										42.722	801.227	13.506		143.11
295.2										46.055	50.897	10.919		286.405
377.469										16.382	121.875	10.455		118.738
695.507										9.17	156.279	9.704		148.353
292.448										13.526	429.157	11		147.696
285.586										11.229	158.013	11.663		149.258
823.053										14.756	76.769	8.791		50.167
										10.6	1251.13	9.116		760.644
										11.095	304.07	9.343		254.796
										38.873	63.37	9.751		261.366
										10.844	675.298	9.049		193.401
										11.389	273.231	9.99		420.583
											77.105	9.284		107.653
											587.446	9.176		113.254
											1277.75	9.444		6.432
											80.687	10.463		150.391
											2036.09	8.923
											1278.97	8.569
											148.679	9.356
											245.453	6.326
											375.321
											319.333
											619.164
											223.256
											110.636
											162.432
											1582.69
											182.319
											177.028
											65.966
											545.372
											47.506
											179.638
											45.931
											1393.38
											435.537
											554.542
											124.156
											140.937
											82.322
											640.886
											37.086
											1095.93
											71.985
											584.609
											98.06
											531.474
											117.266
											88.948
											233.394
											297.344
											169.032
											337.307
											564.425
											716.679
											75.383
											275.512
											896.606
											116.419
											227.539
											68.505
											38.719
											137.754
											80.198
											707.978
											342.88
											31.123
											180.412
											100.303
											355.968
											440.755
											1326.12
											72.39
											88.111
											430.912
											609.826
											161.382
											269.422
											27.444
											187.629
											121.141
											312.042
											817.626
											215.508
											882.283
											1544.49
											62.934
											58.879
											90.484
											143.33
											80.684
											382.007
											230.904
											1066.66
											331.234
											486.717
											170.425
											37.256
											29.788
											416.167
											193.022
											202.221
											1001.1
											318.701
											288.035
											206.473
											186.865
											296.546
											115.594
											48.689
											184.017
											586.112
											269.253
											250.82
											844.988
											52.385
											84.673
											40.043
											97.935
											49.917
											70.982
											92.902

## Sheet: Fig4_1_ANOVA
Table Analyzed	Data 1
Data sets analyzed	M-O
ANOVA summary
F	246.4
P value	<0.0001
P value summary	****
Significant diff. among means (P < 0.05)?	Yes
R squared	0.3184
Brown-Forsythe test
F (DFn, DFd)	213.3 (2, 1055)
P value	<0.0001
P value summary	****
Are SDs significantly different (P < 0.05)?	Yes
Bartlett's test
Bartlett's statistic (corrected)	4674
P value	<0.0001
P value summary	****
Are SDs significantly different (P < 0.05)?	Yes
ANOVA table	SS	DF	MS	F (DFn, DFd)	P value
Treatment (between columns)	8183280	2	4091640	F (2, 1055) = 246.4	P<0.0001
Residual (within columns)	17518053	1055	16605
Total	25701332	1057
Data summary
Number of treatments (columns)	3
Number of values (total)	1058

## Sheet: Fig4_1_Multiple_Comparisons
Number of families	1
Number of comparisons per family	2
Alpha	0.05
Holm-Šídák's multiple comparisons test	Mean Diff.	Below threshold?	Summary	Adjusted P Value	M-?
B-big GFP in frame 3 vs. B-big GFP in frame 1	0.3986	No	ns	0.9714	N	B-big GFP in frame 1
B-big GFP in frame 3 vs. B-big GFP in frame 2	-178.9	Yes	****	<0.0001	O	B-big GFP in frame 2
Test details	Mean 1	Mean 2	Mean Diff.	SE of diff.	n1	n2	t	DF
B-big GFP in frame 3 vs. B-big GFP in frame 1	9.072	8.673	0.3986	11.13	434	194	0.03582	1055
B-big GFP in frame 3 vs. B-big GFP in frame 2	9.072	188	-178.9	8.768	434	430	20.41	1055

## Sheet: Fig4_2_Kruskal
Table Analyzed	Data 1
Kruskal-Wallis test
P value	<0.0001
Exact or approximate P value?	Approximate
P value summary	****
Do the medians vary signif. (P < 0.05)?	Yes
Number of groups	3
Kruskal-Wallis statistic	453.6
Data summary
Number of treatments (columns)	3
Number of values (total)	635

## Sheet: Fig4_2_Multiple_Comparisons
Number of families	1
Number of comparisons per family	2
Alpha	0.05
Dunn's multiple comparisons test	Mean rank diff.	Significant?	Summary	Adjusted P Value	D-?
D-frag GFP in frame 3 vs. D-frag GFP in frame 1	9.168	No	ns	>0.9999	E	D-frag GFP in frame 1
D-frag GFP in frame 3 vs. D-frag GFP in frame 2	-313	Yes	****	<0.0001	F	D-frag GFP in frame 2
Test details	Mean rank 1	Mean rank 2	Mean rank diff.	n1	n2	Z
D-frag GFP in frame 3 vs. D-frag GFP in frame 1	198	188.8	9.168	196	190	0.4909
D-frag GFP in frame 3 vs. D-frag GFP in frame 2	198	511	-313	196	249	17.87

## Sheet: Fig4_3_Kruskal
Table Analyzed	Data 1
Kruskal-Wallis test
P value	<0.0001
Exact or approximate P value?	Approximate
P value summary	****
Do the medians vary signif. (P < 0.05)?	Yes
Number of groups	3
Kruskal-Wallis statistic	945.1
Data summary
Number of treatments (columns)	3
Number of values (total)	1306

## Sheet: Fig4_3_Multiple_Comparisons
Number of families	1
Number of comparisons per family	2
Alpha	0.05
Dunn's multiple comparisons test	Mean rank diff.	Significant?	Summary	Adjusted P Value	J-?
B-small GFP in frame 1 vs. B-small GFP in frame 2	-172.7	Yes	****	<0.0001	K	B-small GFP in frame 2
B-small GFP in frame 1 vs. B-small GFP in frame 3	-733.9	Yes	****	<0.0001	L	B-small GFP in frame 3
Test details	Mean rank 1	Mean rank 2	Mean rank diff.	n1	n2	Z
B-small GFP in frame 1 vs. B-small GFP in frame 2	296	468.7	-172.7	344	426	6.317
B-small GFP in frame 1 vs. B-small GFP in frame 3	296	1030	-733.9	344	536	28.17
