# Supplementary material for: Upstream open reading frames repress the translation from the iab-8 RNA
Source: PLoS Genet. 2024 Sep 23;20(9):e1011214. doi: 10.1371/journal.pgen.1011214 (PMC11463788; doi:10.1371/journal.pgen.1011214)
Supplement: S5 Data — The data is presented in excel format, named according to the figure it is used in. The numbers in the excel files are quantifications of the fluorescence of cells transfected with the construct indicated on the top line of each column. The second sheet and subsequent sheets contain the results of statistical tests run on the data using the Prism Statistical Analysis software package. (XLSX) [file pgen.1011214.s009.xlsx]

## Sheet: Fig5d_data
pGFP	B-small GFP in Frame 3	ΔATG B-small GFP in Frame 3	B-small GFP in Frame 2	ΔATG B-small GFP in Frame 2
914.094	1144.51	24.894	10.504	69.609
287.521	774.605	15.834	21.135	25.849
956.084	87.557	13.212	8.768	68.764
741.269	1514.22	7.564	24.29	20.082
338.416	140.485	7.067	190.811	34.317
1320.85	68.73	10.632	40.164	121.687
680.366	301.127	10.62	11.118	20.732
1212.01	66.257	5.747	23.132	140.034
1382.46	595.862	6.459	15.984	260.215
964.716	442.859	5.661	19.661	261.35
1193.66	42.547	7.509	7.239	64.718
1094.34	68.515	12.041	8.068	224.735
1037.65	744.038	8.667	9.981	263.807
1207.25	369.525	16.889	23.842	10.511
658.96	44.117	16.337	11.417	152.474
926.629	76.77	7.429	9.284	142.486
1574.54	188.121	7.73	50.727	136.319
1137.34	637.922	8.416	25.169	59.519
555.252	71.508	5.054	12.835	55.815
1902.21	24.148	15.076	26.536	92.937
797.117	468.652	9.565	11.208	41.527
638.503	132.17	6	13.507	44.124
747.587	115.795	5.748	13.935	24.146
159.873	208.057	9.824	25.184	12.538
1048.93	319	6.243	25.551	7.5
1022.07	65.713	5.4	22.828	7.536
1765.89	195.27	13.441	31.496	435.45
1073.44	69.25	18.528	9.49	80.383
305.587	803.648	12.636	17.01	9.529
619.667	1149.57	6.655	51.832	8
932.884	150.197	13.265	27.254	316.531
553.907	316.846	4.721	8.175	105.564
1555.49	178.169	9.987	12.508	48.14
894.023	44.688	8.995	12.656	8.866
122.712	333.753	6.161	29.531	71.864
212.892	294.458	7.738	14.351	71.256
461.772	411.84	7.212	15.868	148.5
439.567	182	9.921	10.224	9.695
691.165	33.893	9.733	21.2	255.413
707.145	260.088	12.151	41.677	255.407
354.108	51.239	16.778	16.707	137.155
1012.3	178.886	6.541	19.056	129.651
396.651	48.14	11.527	9.25	101.447
816.734	1794.76	5.38	15.378	22.706
176.213	141.737	19.565	11.74	65.595
873.894	48.962	11.333	11.555	132.124
1375.45	499.682	5.429	14.925	103.903
1155.17	598.876	8.058	48.837	169.794
743.62	515.514	20.814	48.522	79.528
1009.67	38.239	13.466	9.766	218.266
948.102	160.416	10.247	85.53	10.453
909.782	54.114	8.696	26.212	59.748
371.759	172.693	8.887	30	55.539
1651.65	111.568	7.475	10.052	117.984
2128.57	87.976	8.364	55.797	7.741
571.571	355.85	8.928	9.419	1017.87
414.253	215.644	27.266	14	12.619
692.159	452.51	8.645	9.357	18.451
1379.33	66.726	22.787	23.7	9.542
342.024	60.786	8.611	16.061	24.043
1176.6	248.817	13.642	60.296	92.788
248.498	528.848	13.433	11.484	54.891
959.027	80.845	15.476	37.91	31.22
838.917	33.878	5.235	21.874	47.965
709.059	294.483	7.832	21.752	39.2
1776.57	15.932	14.052	43.795	292.063
1141.21	363.796	19.526	7.625	22.299
1201.56	101.773	18.787	7.954	49.561
215.079	81.683	8.48	10	18.037
1386.24	16.525	7.358	15.534	423.273
884.877	113.465	15.085	18.006	10.107
352.429	138.114	40.321	18.354	39.246
867.664	145.06	7.155	34.709	122.423
1523.15	144.701	10.226	20.018	104.289
1963.69	86.449	28.5	18.059	374.489
1667.84	120.027	10.242	10.021	7.815
1962.16	51.273	9.21	19.74	578.158
1732.34	70.628	5.41	9.968	81.024
552.148	792.261	10.3	10.625	36.646
2009.23	1646.3	12.85	15.66	86.51
332.493	40.081	7.862	19.485	24.347
819.341	183.667	8.396	34.022	58.171
1149.73	564.12	14.776	19.611	163.413
2306.01	141.808	6.252	21.271	60.38
1131.44	194.464	9.664	10.778	8.882
869.233	91.888	8.818	10.454	24.035
1465.88	492.969	7.188	17.644	467.692
1167.32	47.412	9.708	10.022	426.186
555.784	161.19	6.887	13.017	19.516
684.747	77.439	10.755	13.902	83.318
937.493	54.01	13.82	16.372	504.88
1307.83	917.071	7.387	16.96	49.915
859.184	309.526	5.113	9.516	8.051
1620.76	316.415	7.164	7.977	639.647
1593.72	271.528	8.762	47.952	577.075
1741.26	114.609	12.997	38.016	551.369
1225.48	508.275	20.668	43.11	23.989
1453.69	77.296	4.76	12	204.957
1632.29	42	6.968	18.652	137.979
834.156	231.39	9.861	11.752	486.899
767.227	407.798	12.079	64	63.117
1419.07	560.376	7.44	22.509	47.948
497.836	297.896	9	33.347	236.37
240.579	26.851	11.458	107.118	358.651
1561.38	522.595	6.866	24.589	31.035
1455.78	37.951	7.493	29.134	279.141
583.652	125.972	13.026	19.75	23.931
1109.09	25.255	16.05	18.766	7.464
1450.57	503.639	9.083	39.295	31.861
718.937	707.742	12.837	13.602	39.901
1531.28	402.75	8.585	15.68	91.603
1000.04	38.779	30.761	42.507	118.722
1193.11	177.683	12.698	34.962	67.965
763.564	74.431	5.687	25.17	22.808
1540.25	398.2	5.75	23.976	64.215
1418.06	46.5	11.155	8.527	98.809
1772.41	69.147	11.605	21.79	9.255
1470.1	188.408	16.162	12.212	38.25
2374.63	342.912	16.082	11.037	306.32
321.851	488.2	7.189	13.607	12.647
2344.96	1197.21	9.875	24.202	388.074
1054.59	50.132	14.616	16.2	20.472
290.172	521.824	11.487	30.605	13.917
1945.05	144.153	14.789	12.09	368.826
229.123	42.358	9.497	10.02	11.507
573.287	156.108	26.568	13.529	7.386
436.808	762.798	7.788	27.927	46.733
1414.22	776.511	4.839	14.244	26.354
1731.51	19.75	6.369	22.29	503.963
713.404	116.978	17.51	8.895	32.981
1770.1	536.723	15.779	22.815	204.531
218.806	893.711	8.584	36.066	49.667
269.015	41.917	30.745	25.05	77.539
762.029	124.89	23.711	10.96	18.341
438.58	25.088	18.352	14.491	25.481
672.197	337.381	15.904	14.128	39.4
1856.97	208.884	6.677	14.383	236.953
554.484	21.855	11.305	12.753	44.354
594.36	20.196	12.919	34.12	35.581
388.638	980.545	9.048	13.85	233.608
365.707	275.429	17.107	6.548	101.429
1750.65	125.343	7.5	26.774	194.764
438.625	390.626	11.487	18.19	85.11
1616.84	103.68	16.458	6.258	9.016
1548.49	106.029	32.031	9.63	10.944
997.245	644.553	10.819	58.017	33.481
1454.2	84.706	11.485	84.669	413.451
244.194	33.094	11.521	19.195	175.088
1146.08	257.114	11.192	15	12.591
839.258	73.077	10.13	26.177	278.211
460.163	260.007	7.169	12.589	83.679
896.92	19.324	10.243	32.521	112.391
553.121	171.269	29.42	20.519	118.958
800.351	417.775	13.341	12.564	114.75
517.023	20.658	9.168	89.122	737.313
633.56	43.404	8.255	12.988	8.034
548.671	93.403	13.926	25.491	674.953
564.703	123.491	5.322	48.562	88.579
1065.57	660.12	9.762	14.61	10.673
1345.48	260.872	14.711	7.988	527.761
1011.52	124.319	6.955	16.149	41.135
680.264	214.645	6.792	101.474	619.254
1405.86	115.274	15.869	117.429	344.978
995.31	62.883	31.47	21.632	166.496
799.915	18.4	8.264	12.97	212.584
797.771	39.14	7.613	14.573	16.232
912.484	574.843	8.488	7.167	370.659
1306.08	153.796	14.056	14.385	55.316
1038.39	411.057	15.241	109.623	488.489
369.277	61.162	14.224	47.957	52.417
1178.55	31.439	7.029	32.011	53.69
1574.56	159.86	7.113	47.656	19.164
1660.78	210.649	3.4	24.936	357.837
684.428	129.286	9.74	11.98	20.597
587.094	719.123	8.75	75.069	386.134
762.9	236.31	20.378	33.765	689.055
985.317	207.592	27.012	39.575	17.629
1461.55	17.737	9.365	23.937	19.446
1186.81	95.767	17.024	39.458	268.06
1227.71	113.48	9.695	106.659	59.416
569.429	81.608	10.619	33.726	135.62
1275.96	230	11.625	32.232	187.711
842.625	417.314	13	35.177	420.028
380.258	255.296	9.017	84.607	535.068
528.573	71.365	8.482	6.694	55.833
791.42	607.604	7.453	8.209	152.191
509.15	1238.82	11.302	28.212	381.08
441.519	115.438	9.494	13.788	10.575
1591.31	73.815	8.617	22.089	12
1494.63	165.038	13.841	22.227	890.102
1681.08	103.486	14.179	25	38.128
1861.43	157.473	7.391	14.867	11.034
1468.64	65.702	12.134	10.267	476.868
2330.98	123.951	13.49	16.849	400.717
736.759	101.494	10.525	14.031	940.891
1229.88	172.006	8.034	42.07	18.047
1164.73	161.746	18.115	12.154	75.306
1472	160.387	8.311	44.514	316.946
1038.48	493.97	13.485	55.948	29.919
428.933	216.918	13.544	32.581	238.317
277.25	105.368	21.833	13.917	361.276
1017.93	140.952	18.482	10.567	8.469
287	307.904	17.845	49.191	42.566
1582.73	200.043	21.891	18.385	33.337
520.045	58.103	9.273	43.286	22.969
814.01	158.176	10.162	16.099	17.173
925.184	101.676	14.071	44.352	61.964
1647.31	32.836	44.544	39.052	69.914
317.492	60.532	12.084	15.098	13.419
1178.26	648.98	8.962	100.528	107.144
486.962	139.987	10.734	8.278	385.416
1258.55	395.89	29.663	12.61	352.908
1281.49	55.188	7.815	17.583	244.921
1092.26	151.77	9.37	116.37	120.101
134.051	617.522	10.664	27.366	172.642
201.8	90.042	11.146	7.699	79.535
670.25	269.289	41.655	10.375	13.927
365.909	589.568	15.15	11.872	63.95
1127.48	139.8	8.72	16.976	11.273
691.906	1411.51	6.087	42.814	35.676
846.821	479.38	12.483	74.836	9.272
1209.26	1110.13	10.184	110.473	65.946
193.627	229.22	9.46	14.825	8.081
1837.37	1205.11	6.894	43.705	16.147
1325.97	694.302	20.084	24.361	77.434
410.359	261.565	6.624	17.902	64.346
998.222	536.768	9.123	17.778	15.455
710.249	41.077	9.056	23.446	9.614
2092.67	605.757	9.603	51.898	36.635
888.495	269.091	7.733	13.805	17.359
1442.67	301.486	12.428	179.126	15.017
902.964	104.517	15.667	7.307	11.204
317.479	103.66	11.413	11.878	47.957
1493.81	790.223	9.108	24.486	244.845
1448.37	864.333	19.9	15.627	19.182
942.42	73.129	8.717	7.015	14.833
1158	281.141	11.56	57.359	39.615
685.43	230.553	7.766	24.205	14.559
200.405	60.421	10.3	8.724	138.803
392.349	99.213	11.092	7.059	261.847
938.44	44.321	6.045	23.199	39.73
1231.62	332.425	8.244	75.838	279.794
790.69	260.328	6.571	81.312	16.071
625.877	1163.27	8.964	9.978	66.41
902.81	596.884	9.126	33.945	21.468
571.5	527.997	7.089	10.096	225.762
794.579	254.636	7.443	8.397	12.445
197.275	401.462	7.34	8.167	292.205
1297.56	23.289	11.027	29.676	246.891
364.04	103.61	10.205	6.39	40.795
250.463	690.414	6.812	37.062	12.5
129.365	172.638	19.199	16.019	8.47
1342.28	58.754	9.203	15.863	8.738
885.128	300.5	8.195	11.25	94.085
1411.45	338.203	8.631	9.652	48.656
2105.04	1344.7	20.484	10.38	27.116
839.59	88.219	29.864	50	60.862
861.757	904.979	9.144	32.408	134.684
1057.28	58.52	19.28	79.37	6.25
1395.98	282.495	10.163	25.188	15.692
1441.65	61.694	10.088	7.7	12.127
1391.52	52.266	6	22.397	22.189
480.752	388.992	7.881	8.972	12.446
1369.92	287.547	7.733	31.393	100.313
1120.39	147.406	8.062	17.392	66.342
1486.46	167.544	8.627	8.26	51.966
1110.89	576.759	12.548	11.827	15.341
1191.98	55.486	12.576	33.887	28.53
898.424	44.391	14.478	41.235	19.163
1567.26	418.899	12.653	15.713	168.992
1032.75	259.549	6.312	22.075	55.318
660.867	127.213	10.258	7.652	45.579
972.775	307.469	6.566	32.846	323.778
200.829	96.421	7.232	19.045	74.49
1474.91	55.455	11.568	39.747	9.197
644.862	450.097	8.826	6.77	15.117
1094.53	149.911	7.2	24.701	288.171
182	339.804	7.512	19.35	71.232
863.824	1316.63	9.688	23.286	16.077
407.908	49.452	6.824	17.441	10.333
1207.53	39.757	14.414	39.855	12.982
1151.87	221.555	8.947	10.2	9.566
279.415	1476.93	19.28	38.135	463.58
883.029	911.929	11.34	12.118	50.389
539.633	143.906	10.957	13.833	91.755
955.229	501.724	20.091	8.459	10.01
914.605	400.535	22.137	26.758	72.567
1420.66	648.534	63.663	14.194	47.717
1458.61	209.607	11.248	12.142	132.191
1184.64	151.232	9.314	40.604	67.863
1222.31	17.351	12.714	12.848	10.735
772	68.109	7.421	17.188	10.765
1646.23	789.231	19.79	51.507	121.615
1145.43	590.993	8.877	17.764	12.129
1218.32	237.176	9.09	27.113	34.89
1682.18	103.595	12.28	41.8	549.847
1506.4	294.076	9.218	42.574	296.081
676.461	218.833	11.243	9.291	73.85
203.32	157.179	11.373	13.356	8.695
1788.37	45.051	8.841	22.171	46.955
1594.68	89.514	11	13.082	53.339
1540.25	144.377	10.342	33.459	6.129
1322.78	436.306	10.202	20.827	23.706
921.553	55.652	8.37	62.438	143.438
1427.62	168.463	10.035	18.667	157.362
1271.97	9.866	7.149	16.388	24.755
803.471	403.779	8.02	42.343	52.268
2076.41	115.518	8.913	20.867	43.028
891.832	267.858	11.133	19.334	71.232
1818.87	724.839	8.577	12.787	77.968
305.386	71.292	14.176	11.03	287.996
2175	102.806	9.595	18.361	33.097
2138.05	489.567	10.311	17.319	81.042
1246.95	81.694	8.389	21.741	109.508
1117.62	129.256	9.641	12.057	28.75
638.213	70.945	6.727	11.945	43.96
426.879	271.762	11.717	8.329	278.958
1532.38	178.214	9.905	23.925	46.038
986.447	216.994	7.927	8.667	37.339
2120.62	104.932	9.774	27.832	8.406
998.203	21.317	8.396	8.58	273.851
880.655	705.213	22.817	27.087	79.819
870.854	115.031	9.768	21.088	13.076
201.336	120.758	7	18.288	119.312
991.118	137.383	13.363	16.755	74.296
784.173	394.763	7.474	99.367	103.497
992.355	369.439	6.698	16.189	9.878
834.971	365.431	9.729	19.829	320.386
131.235	138.056	13.675	9.287	29.611
508.423	261	8.778	7.769	9.403
618.258	31.848	24.71	32.712	189.897
749.33	187.208	16.606	9.924	35.763
1607.3	129.939	6.703	49.331	10.38
640.542	20.212	8.609	7.852	102.128
1737.76	300.024	8.17	16.512	142.247
1309.44	14.75	11.99	19.169	115.488
846.656	39.847	7.402	12.529	522.952
696.676	361.447	10.581	8.077	44.065
180.418	366.721	10.417	22.051	34.931
301.879	93.889	7.606	41.462	7.237
874.01	956.288	6.7	23.241	85.333
313.508	53.01	14.96	10.351	43.318
788.861	183.266	6	19.139	17.434
1672.11	60.493	9.898	77.689	13
1705.04	568.828	11.538	42.194	32.224
97.567	415.156	10.569	26.787	14.12
580	213.058	21.569	16.011	319.471
861.977	26.911	9.439	25.75	310.721
1615.76	919.855	9.134	12.167	81.342
476.165	154.013	10.176	9.686	8.522
2213.19	43.771	5.464	15.627	17.171
1582.74	127.563	10.822	27.351	161.151
2233.22	13.065	7.079	22.346	104.629
959.482	262.4	8.478	19.165	9.134
1447.46	13.704	8.5	89.669	18.818
181.536	831.562	7.119	9.86	32.515
905.34	64.246	8.147	8.818	46.084
1021.75	155.484	6.441	26.288	10.85
1581	789.172	7.842	12.987	45.135
1901.4	109.944	7.5	10.647	53.712
903.556	75.16	31.299	12.304	59.318
999.215	618.395	8.83	23.506	39.463
2380.15	31.96	8.697	98.711	73.615
1956.1	118.182	6.571	42.026	14.853
1409.21	638.255	6	34.324	20.967
384.333	85.809	6.609	21.461	11.456
1250.82	84.526	10.08	46.377	149.059
1827.87	237.576	8.6	35.436	68.844
2175.24	689.254	6.763	23	23.034
1690.94	1155.33	7.962	23.649	61.129
1633.31	790.878	9.537	29.455	232.048
1026.24	206.649	14.782	13.87	31.907
1905.57	50.608	11.101	30.948	83.667
453.973	400.735	7.714	22.52	15.292
1490.82	154.176	10.506	110.267	12.006
1509.86	58.973	7.485	13.303	24.439
2097.81	491.741	6.723	55.654	12.186
1557.81	10.772	31.64	24.835	37.096
1996.31	39.829	6.511	9.538	79.284
634.435	56.205	6.054	9.261	72.377
2151.94	412.156	15.489	15.449	45.837
736.519	115.128	10.085	36.979	55.669
258.795	260.369	6.493	8.043	62.373
276.375	341.964	13.951	25.222	44.583
1476.78	169.665	7.042	28.14	169.661
1448.57	44.533	8.18	27.217	19.25
1357.28	204.908	6.121	14.099	7.156
668.365	94.48	6.956	31.476	40.574
1370.88	236.637	9.135	171	7.385
1639.33	52.377	8.797	17.146	41.2
1669.51	258.536	7.137	9.689	47.46
936.836	171.581	17.452	24.683	102.676
2140.8	116.511	4.895	11.446	281.325
1334.09	52.452	7.138	44.947	147.136
1676.67	122.63	5.468	28.875	50.222
1305.59	151.229	12.925	8.078	10.986
212.227	125.115	6.694	16.127	19.081
1251.37	210.284	15.821	16.126	76.636
1705.24	59.239	7.448	18.696	7.463
1373.7	586.511	8.751	20.01	51.793
188.562	187.51	5.117	9.967	15.473
325	26.945	6.333	13.633	99.579
1611.35	446.371	15.142	9.646	47.303
352.096	27.341	5.306	57.961	103.008
983.143	83.744	4.846	102.266	48.296
481.488	194.613	4.891	9.167	9.613
974.77	597.691	5.51	10.469	38.809
288.761	370.798	5.648		8.82
1906.91	139.227	6.615		124.906
1021.14	181.046	11.473		50.575
754.196	218.316	14.782		105.806
177.518	475.38	12.895		105.121
1494.35	181.802	13.551		77.027
327.432	94.734	6.905		62.062
1325.19	130.989	8.306		15.107
2331.01	569.683	9.221		16.132
2334.31	154.916	8.279		200.673
1342.01	145.011	7.414		331.245
910.932	108.636	6.415		51.929
1464.81	138.535	35.484		107.914
998.13	10.587	15.521		47.9
1288.93	67.174	7.644		103.024
1763.83	54.659	11.402		100.959
1520.02	49.035	12.924		94.381
1385.18	113.506	6.644		15.711
1194.98	512.54	10.238		210.39
314.096	762.504	11.848		278.466
517.396	669.516	9.446		46.989
671.365	70.013	21.674		399.011
1305.95	943.04	26.158		29.114
1130.23	556.146	8.821		65.22
1418.66	51.295	26.929		9.682
1889.41	118.633	23.62		122.615
1775.01	1433.36	6.913		8.848
369.891	348.33	10.948		9.273
1765.97	112.497	7.137		185.762
400.929	105.085	7.417		136.218
366.821	83.903	10.81		223.934
2016.86	383.828	11.48		25.153
1728	33.35	7.583		41.948
991.927	479.788	9.742		39.212
1675.63	267.304	6.966		89.53
139.7	162.706	10.844		84.637
1578.87	855.907	9.423		8.024
844.151	325.79	10.213		33.353
1060.51	232.013	10.642		73.103
1418.75	311.516	8.231		58.925
1177.88	55.213	5.81		403.363
1217.94	781.863	8.082		8.286
398.067	534.026	12.773		129.318
972.944	445.033	10.8		25.097
593.177	34.931	8.851		225.346
1061.33	657.494	8.564		276.096
1733.06	315.897	8.881		10.081
417.769	277.706	9.946		359.004
824.758	383.133	8.37		7.263
1273.31	735.199	19.708		19.367
710.39	61.35	12.588		29.967
1368.98	361.103	7.212		38.079
654.919	41.512	15.204		28.973
2158.55	23.879	16.451		196.624
1772.3	94.053	6.494		261.457
322.976	350.683	7.84		191.587
1281.8	508.028	14.848		22.62
1758.96	253.954	40.841		13.786
1390.61	909.395	6.53		168.812
773.112	378.902	9.813		58.585
1522.46	226.241	6.46		26.603
594.28	294.266	9.293		15.888
1366.39	213.551	8.537		189.22
1010.23	38.527	7.835		9.44
929.162	134.1	8.667		33.453
1598.43	1062.22	8.54		56.362
1076.17	961.762	7.527		32.47
1789.95	28.581	8.455		20.302
793.446	69.541	11.094		72.623
870.834	58	18.2		246.871
1650.86	74.11	6.907		646.118
1082.89	201.367	9.373		44.321
591.02	935.168	6.979		257.562
1629.33	1225.18	7.062		73.089
1363.26	1189.89	14.965		76.283
216.973	66.034	6.168		22.716
223.976	408.137	8.79		20.541
1408.15	57.095	6.653		168.446
833.52	126.503	6.973		26.327
1261.95	402.478	24.427		16.167
1414.8	16.485	6.865		26.445
235.986	233.882	6.645		93.673
2188.55	52.421	7.031		121.951
856.545	38.039	7.77		273.642
877.162	1027.74	6.624		165.933
173.588	382.821	4.757		127.019
942.19	471.634	8.614		104.287
1022.64	67.439	6.619		112.847
1084.04	117.803	7.487		73.209
1147.98	131.911	5.806		8.337
1468.12	420.167	12.288		13.398
813.467	295.533	5.422		125.927
1284.18	362.473	6.756		72.738
1746.88	43.33	8.25		195.748
960.407	22.683	6.383		60.984
252.421	200.763	6.134		79.698
829.535	178.051	6.323		69.815
1128.87	948.363	5.156		22.776
1378.13	95.986	4.984		20.4
366.851		5.282		8.412
1153.82		5.897		32.709
598.495		7.412		49.641
1007.09		4.585		282.513
1047.5				23.924
1102.45				70.821
723.577				12.068
1453.97				65.239
657.021				11.349
141.633				21.619
1989.64				24.132
666.776				73.016
838.349				605.49
312.321				276.047
1753.58				9.149
320.955				106.033
1561.88				16.385
				113.282
				256.941
				45.351
				69.457
				117.405
				18.329
				56.848
				86.471
				559.124
				98.71
				12.978
				31.733
				13.427
				21.457
				10.783
				39.86
				29.924
				349.071
				276.009
				275.926
				38.16
				51.559
				206.043
				873.315
				23.454
				603.61
				181.454
				8.2
				127.297
				256.186
				23.992
				313.243
				126.718
				32.161
				146.606
				23.939
				576.796
				26.338
				27.071
				14.941
				433.007
				20.5
				115.624
				8.262
				16.535
				31.304
				51.243
				34.621
				161.98
				9.2
				81.444
				305.43
				336.26
				214.009
				305.394
				161.361
				212.052
				18.562
				408.308
				110.016
				101.432
				440.045
				100.952
				29.432
				436.021
				179.113
				17.693
				87.72
				137.49
				77.095
				41.337
				6.23
				47.795
				51.64
				55.817
				23.933
				65.327
				67.364
				10.506
				48.161
				10.361
				47.094

## Sheet: Fig5d_1_MannWithney
Table Analyzed	Data 1
Column M	ΔATG B-small GFP in Frame 3
vs.	vs.
Column L	B-small GFP in Frame 3
Mann Whitney test
P value	<0.0001
Exact or approximate P value?	Approximate
P value summary	****
Significantly different (P < 0.05)?	Yes
One- or two-tailed P value?	Two-tailed
Sum of ranks in column L,M	384411 , 132225
Mann-Whitney U	1920
Difference between medians
Median of column L	170.5, n=506
Median of column M	9.220, n=510
Difference: Actual	-161.2
Difference: Hodges-Lehmann	-158.4

## Sheet: Fig5d_2_MannWithney
Table Analyzed	Data 1
Column O	ΔATG B-small GFP in Frame 2
vs.	vs.
Column N	B-small GFP in Frame 2
Mann Whitney test
P value	<0.0001
Exact or approximate P value?	Approximate
P value summary	****
Significantly different (P < 0.05)?	Yes
One- or two-tailed P value?	Two-tailed
Sum of ranks in column N,O	144466 , 368112
Mann-Whitney U	61438
Difference between medians
Median of column N	18.77, n=407
Median of column O	55.82, n=605
Difference: Actual	37.05
Difference: Hodges-Lehmann	33.63

## Sheet: Fig5e_data
pGFP	ΔATG B(small+big) GFP in Frame 3	ΔATG B(small+big) GFP in Frame 1	ΔATG B(small+big) GFP in Frame 2	B(small+big) GFP in Frame 3	B(small+big) GFP in Frame 1	B(small+big) GFP in Frame 2
1412.18	6.295	3.614	49.604	11.645	5.908	5.467
1027.26	7.185	5.538	162.651	8.093	4.778	8.286
1586.53	9.18	5.089	107.617	8.322	5.562	10.956
1590.57	6.439	5.398	125.994	7.86	5.732	53.068
302.966	7.882	7.158	534.734	6.25	3.869	51.614
1090.96	7.556	5.97	42.66	6.291	8.168	17.075
1842.83	5.429	5.305	25.384	11.302	6.013	26.019
259.228	10.053	5.224	50.444	8.222	6	8.709
575.085	8.705	5.028	80.175	8.104	5.318	9.983
1727.48	9.441	7.553	53.529	8.681	8.169	23.575
669.649	6.881	5.213	63.614	16.574	7.284	11.919
731.753	4.955	5.421	81.91	11.694	6.219	75.226
711.885	7.784	4.836	21.231	7.82	7.298	6.275
608.206	6.931	4.721	68.4	9.455	5.344	9.198
752.488	8.395	5.549	25.894	8.05	5.508	9.172
1950.16	6.295	5.134	8.315	9.768	5.648	12.309
799.367	6.915	4.738	75.656	7.436	6.412	7.165
1748.76	6.524	5	17.216	7.307	4.293	38.013
614.042	7.045	5.727	21.929	8.317	4.706	103.514
1352.24	8.085	5.823	441.626	7.943	5.333	32.106
729.713	9.947	6.034	58.946	9.82	5.388	8.315
1037.67	7.02	6.491	96.343	8.35	10.286	43.742
1645.73	5.929	6.209	7.444	11.073	5.681	73.016
1872.7	6.968	5.888	39.489	6.898	5.162	83.103
326.215	8.2	5.216	15.613	11.112	9.028	30.515
1617.51	8.17	7.05	8.227	7.515	4.14	50.175
1506.33	9.461	7.911	139.796	7.949	5.55	14.225
370.642	6.745	5.285	19.8	8.077	6.499	191.87
1341.71	7.148	4.857	190.487	7.825	4.677	27.355
2074.52	6.032	3.548	121.292	8.176	6.125	15.907
1012.47	7.451	5.114	23.485	6.752	5.527	35.734
1962.29	6.656	6.309	5.389	8	5.473	20.286
595.57	7.52	6.947	107.81	6.552	4.049	21.893
563.11	6.207	5.054	667.581	7.886	4.185	10.629
1550.5	8.471	5.705	271.336	8.327	4.353	9.698
1896.12	8.251	6.297	12.182	7.075	4.892	16.778
214.915	5.798	6.154	24.898	8.14	4.651	28.139
1826.05	7.038	5.329	23.258	9.463	4.849	125.283
1602.63	9.235	7.229	41.279	8.503	8.513	29.974
512.497	7.222	6.389	22.149	7.193	4.657	9.535
991.253	12.06	5.154	36.743	7.26	3.781	6.051
1538.57	7.355	5.744	160.833	15.822	5.299	26.185
1690.73	5.276	5.146	20.224	7.225	5.739	6.306
1223.41	7.317	5.837	195.292	8.284	5.321	18.812
724.183	5.744	5.826	12.681	6.328	4.466	72.805
830.845	6.905	7.415	64.729	10.175	6.68	12.138
1779.42	6.787	4.565	133.101	6.875	4.444	17.236
1870.37	6.914	6.497	20.076	6.995	4.215	14.005
472.169	8.775	5.311	36.662	6.367	5.105	9.938
1343.29	7.113	5.097	9.135	5.793	3.5	30
1277.27	7.92	5.571	812.808	9.039	4.232	13.987
285.02	7.447	5.46	21.221	10.56	8.169	14.609
997.558	7.318	6.727	29.853	7.822	7.147	17.094
2359.66	6.313	6.611	114.121	7.477	7.495	11.018
1791.92	8.606	5.108	20.265	6.758	6.286	8.774
1785.91	7.13	5.708	29.557	12.092	7.962	32.172
959.505	6.769	6.556	62.468	8.542	8.562	30.886
1289.04	6.485	4.878	16.363	6.35	8.626	12.888
1055.96	8.707	7.27	7.582	7	6.312	10.144
2385.17	9.126	5.05	629.684	6.383	8.478	8.108
748.265	6.108	4.463	132.332	8.114	8.639	116.144
2034.38	5.765	6.048	74.179	7.796	8.667	8.935
1759.68	8.412	7.482	12.08	8.584	7.665	85.543
1650.37	6.422	6.224	19.566	7.016	8.932	75.821
1162.45	6.693	5.981	15.182	5.92	7.825	38.265
1711.92	6.263	5.054	97.122	7	8.439	5.355
576.401	5.967	5.912	36.713	6.909	6.369	16.246
1426.11	7.667	4.949	7.089	7.273	8.082	13.033
2187.26	6.188	5.879	44.277	8.288	7.934	16.093
362.597	5.407	5.552	495.227	6.591	7.529	40.391
2377.62	5.765	6.341	272.4	6.27	7.205	13.205
2120.5	6.487	6.111	62.879	7.435	6.601	20.047
1344.83	6.629	5.292	242.075	7.341	9.225	13.576
1322.87	7.968	4.348	84.129	7.438	6.714	24.444
906.799	6.259	5.795	12.827	7.793	9.749	18.664
1289.09	9.528	7.541	82.584	9.565	8.209	12.595
2038.22	6.08	5.716	100.009	6.754	7.169	78.607
1191.22	10.57	5.14	219.777	7.441	7.183	65.413
459.837	7.653	7.132	33.105	5.26	8.393	5.948
1544.33	7.278	6.247	11.177	7.498	7.528	86.085
733.717	6.131	6.104	213.938	7.91	6.57	13.949
502.762	6.542	6.047	72.333	7.119	6.932	28.616
477.732	9.303	5.329	117.735	6.384	8.24	18.78
548.22	4.833	7.102	144.559	9.271	6.944	9.079
1052.05	7.584	6.634	12.174	6.729	7.291	136.062
1390.96	10.441	5.562	63.143	9.219	6.848	11.602
1071.25	6.837	6.278	171.986	7.627	5.468	19
1077.4	8.784	6.007	191.407	7.642	7.657	17.056
2279.19	5.898	6.151	274.032	7.942	7.052	12.742
727.389	7.748	5.029	6.361	7.623	8.096	14.147
837.048	5.714	5.81	145.694	7.737	5.371	106.679
382.03	9.122	6.089	350.885	8.072	8.488	165.277
666.261	6.023	7.049	392.782	9.066	5.22	31.99
2115.44	6.638	8.833	251.891	7.322	8.124	42.527
423.095	6.729	6.148	343.684	7.282	5.1	23.143
616.189	9.469	5.711	158.517	9.682	7.059	7.412
449.456	7.788	8.128	147.389	10.65	6.628	14.877
285.556	6.648	7.177	250.597	12.237	7.234	69.161
950.898	7.274	6.365	230.885	7.705	6.412	14.103
2050.57	6.149	8.059	237.819	7.516	7.11	23.473
1130.55	6.579	6.139	130.876	7.342	7.724	171.187
841.77	5.954	5.907	47.326	8.351	6.861	70.289
1564.81	7.152	7.011	8.908	8.33	12.651	12.5
738.974	6.877	5.901	8.624	7.912	7.004	19.327
1565.22	7.044	6.597	123.901	9.975	6.169	6.755
1341.08	6.947	7.316	445.292	9.773	6.025	7.707
1063.65	7.41	6.215	446.842	7.457	7.162	10.48
449.129	7.748	5.529	20.513	6.651	6	22.553
250.22	8.422	6.401	67.432	7.477	6.667	35.712
929.25	6.598	6.729	202.716	8.25	6.717	5.531
850.224	6.746	5.784	72.164	9.119	6.17	13.186
436.14	6.352	6.364	55.828	10.391	7.624	21.554
945.603	7.745	6.425	403.409	7.714	6.404	7.953
358.703	7.475	6.49	42.041	7.824	8.257	10.167
1125.65	6.65	6.029	145.4	7.692	6.752	137.735
330.382	7.05	5.017	63.016	6.484	8.269	22.682
2336.06	6.449	6.425	109.956	6.273	6.979	12.126
586.911	6.863	5.441	133.741	8.854	6.717	27.839
402.338	4.579	5.73	767.757	10.297	7.128	10.013
946.197	4.66	4.962	129.009	8.534	6.14	8.041
2052.35	5.385	8.308	67.042	7.204	7.299	20.967
273.383	5.821	6.8	468.188	4.966	6.435	234.446
645.691	6.747	5.111	179.459	6.482	7.872	19.333
795.752	8.312	8.395	56.625	8.276	7.171	8.846
829.1	6.764	8.638	266.689	6.156	7.469	7.875
1830.35	6.961	4.642	303.896	8.691	8.84	6.627
1265.67	5.082	5.913	46.484	9.13	6.396	39.928
284.875	6.203	6.174	329.267	4.863	6.736	33.536
1355.1	8.58	10.562	754.817	5.123	8.438	39.204
269.526	9.472	6.737	84.109	8.25	7.379	113.335
1165.81	6.892	7.493	204.133	8.139	8.878	14.271
193.25	6.275	6.569	12.818	5.969	8.613	8.912
327.717	7.289	6.367	120.144	7.15	6.506	7.109
636.244	5.2	7	9.453	9.524	7.156	36.815
999.482	5.1	5.875	48.81	5.503	7.25	10.17
1470.45	5.824	6.516	48.536	7.431	9.515	33.623
1322.01	7.573	6.5	139.489	6.731	7	50.658
1373.69	15.513	5.44	163.675	7.214	9.626	34.044
1249.04	5.991	4.914	44.293	9.214	7.159	14.483
852.711	8.761	5.08	482.414	5.264	7.811	55.207
1522.31	8.346	10.758	63.569	6.685	7.71	4.384
1443.68	5.462	7.192	263.609	7.658	8.338	7.957
790.417	5.5	13.688	21.105	7.616	10.139	7.778
281.337	7.333	7.728	17.553	5.763	6.233	10.75
518.404	6.779	8.601	195.132	7.912	6.728	15.346
524.275	7.553	8.238	287.078	7.397	6.939	10.769
1008.39	5.39	5.861	38.563	8.914	6.912	53.685
328.36	5.467	11.991	238.8	7	6.929	47.014
242.955	8.724	9.479	8.424	10.935	8.339	33.785
739.564	6.672	7.73	108.684	10.218	5.254	11.945
1324.84	6.188	5.727	166.197	7	7.551	18.471
1043.64	46.266	9.438	711.027	7.744	5.859	35.526
890.085	7.465	5.111	237.07	8.138	5.294	90.534
1344.66	5.575	11.147	35.858	5.595	7.66	12.309
222.86	7.717	11.904	259.847	5.733	5.639	15.13
1293.27	5.738	6.096	24.313	7.5	4.953	9.51
294.525	4.303	6.395	125.517	13.696	8.662	10.541
749.463	11.651	8.101	159.186	6.27	4.724	11.508
1146.77	5.554	6.526	244.179	7.208	5.533	11.772
431.198	7.573	10.129	7.952	6.874	5.563	9.692
1119.84	6.329	6.351	8.66	10.892	4.824	11.159
911.036	6.388	7.029	34.866	9.771	6.109	26.483
1109.66	9.947	7.523	195.263	6.886	7.951	9.766
459.306	6.31	9.253	119.767	8.156	6.149	21.3
680.415	6.68	8.389	7.585	9.644	7.167	42.113
559.578	4.675	6.321	12.071	10.303	5.374	18.832
943.6	8.575	4.896	100.199	10.152	5.393	7.466
981.255	5.443	6.283	162.934	8.721	5.209	11.306
1861.76	5.42	14.692	109.906	6.812	6.056	31.06
673.247	5.609	9.169	16.44	8.889	6.776	11.518
1434.12	8.366	5.186	143.589	6.683	5.341	54.051
224.745	4.407	7.559	130.848	8	7.443	23.059
1340.95	5.526	7.52	6.829	9.979	11	13.715
1136.62	9.453	8.551	34.229	8.377	6.63	7.586
2280.29	5.37	7.982	78.828	12.009	5.24	17.232
1044.91	5.807	5.607	47.483	9.045	6.308	24.253
499.807	4.36	7.549	37	9.657	5.429	14.528
914.194	5.496	13.28	35.487	9.067	10.059	9.38
593.149	4.69	5.905	166.412	7.694	10.227	28.992
1689.55	6.691	8.342	656.961	5.583	6.27	7.806
978.47	4.515	7.316	63.781	5.692	7.423	12.2
699.068	5.304	6.706	51.661	5.548	6.839	10.735
926.706	5.415	18.545	23.854	5.303	6.959	54.63
634.044	3.8	5.283	107.826	4.306	5.862	27.966
1933.13	6.636	7.457	49.937	14.017	4.973	27.41
357.587	8.008	7.339	40.67	10.886	4.88	36.806
808.259	5.584	5.196	71.291	9.815	7.471	24.255
1144.78	4.386	8.441	62.238	4.098	6.576	149.746
1123.99	4.178	6.788	215.496	8.099	5.93	5.556
992.914	4.902	5.477	511.323	5.982	4.222	20.754
677.354	8	5.545	247.524	4.868	8.688	23.702
1017.36	4.29	6.194	46.289	5	6.268	8.867
1207.18	6.856	6.325	13.286	8.723	5.214	16.474
955.875	6.214	6.31	165.151	5.675	6.722	43.422
723.057	7.014	4.53	177.464	7.402	6.866	13.555
447.329	6.856	5.736	7.361	6.634	5.644	10.019
1778.94	5.469	5.408	80.466	5.438	5.09	184.051
905.135	7.738	4.973	38.455	7.356	6.299	19.585
666.537	4.914	5.753	56.146	5.035	3.812	18.266
2528.76	8.646	5.336	115.15	7.158	5.189	8.121
420.186	5.204	5.134	171.789	5.262	4.7	72.559
622.5	6.822	5.818	185.564	5.611	5.375	8.696
1201.04	6.964	5.506	137.641	5.81	5.275	29.995
1117.16	7.5	4.944	30.418	5.63	6.067	174.398
225.094	5.424	6.787	65.167	7.848	5.662	9.472
1983	4.827	5.178	275.381	5.316	4.55	8.769
244.123	6.066	6.277	14.18	4.828	4.759	52.218
925.294	6.509	5.966	17.204	5.125	5.095	48.255
1155.27	6.356	5.942	283.286	4.025	7.188	10.579
478.9	6.583	6.138	31.488	5.657	4.585	19.858
371.287	7.241	5.495	394.926	5.444	6.82	21.949
1232.86	6.176	5.486	25.839	5.716	5.397	25.867
1534.94	5.793	5.66	78.476	4.648	6.58	8.591
284.893	5.358	7.284	329.306	9.908	5.94	22.879
1514.23	7.443	9.632	180.734	5.123	6.123	18.373
773.405	5.552	6.85	21.705	6.034	7.798	44.696
218.818	7.964	7.359	788.731	5.092	6.673	8.39
1981.41	6.102	8.195	18.576	6.729	9.57	29.786
952.69	8.981	4.957	225.273	5.795	9.47	26.484
1810.19	7.128	6.174	84.159	5.537	5.395	14.458
599.462	5.815	6.65	38.203	7.05	6.21	11.456
944.151	6.159	6.97	462.542	5.895	10.588	22.463
1042.39	5.28	4.612	774.087	5.889	6.673	13.925
374.327	7.243	6.382	88.085	7.062	5.629	13.682
1303.17	8.338	5.51	75.177	7.01	5.088	11.55
1479.3	7.432	5.062	46.522	9.532	8.281	66.797
1411.8	3.885	5.415	10.059	5.579	7.628	8.248
1573.61	5.953	5.378	732.787	7.919	5.278	8.275
793.466	6.246	10.656	24.226	4.678	8.749	8.882
980.453	4.815	4.841	258.853	5.206	6.049	29.028
717.759	6.52	4.652	21.785	7.894	6.609	7.93
285.057	7.754	5.325	49.948	7.045	6.034	19.092
641.343	5.65	6.893	43.799	7.299	7.347	14.507
1059.73	4.699	5.712	19.485	3.787	7.549	33.876
595.62	5.476	6.375	11.359	5.55	6.5	5.431
2040.67	12.523	4.094	26.835	6.221	6.896	11.375
1131.26	6.186	5.284	212.888	4.865	6.341	15.878
476.47	6.55	5.686	91.885	4.713	7.053	74.847
796.139	12.32	5.727	6.612	6	6.791	12.308
721.151	6.294	5.019	349.299	7.356	5.63	36.103
607.99	5.2	4.753	6.955	11.381	5.018	9.957
315.591	6.049	4.133	844.295	4.559	7.662	31.361
1438.87	3.404	4.171	81.534	6.066	6.744	25.782
910.359	8.779	4.874	384.409	7.14	7.284	23.305
1206.82	6.632	5.026	61.761	5.156	5.242	46.883
1604.29	5.907	4.387	27.712	7.706	7.994	29.845
1179.2	8	4.854	19.414	5.734	6.12	11.3
933.459	6.676	4.534	116.826	7.491	7.005	12.4
243.452	6.672	4.819	32.152	6.027	5.344	21.14
220.895	5.413	5.867	19.434	8.671	6.786	43.713
311.673	4.797	4.917	193.686	7.43	5.079	86.578
2206.4	5.762	5.338	8.088	7.079	4.471	8.989
855.321	7.624	5.5	31.979	5.51	5.407	16.875
1087.36	10.532	4.242	811.503	6.129	6.211	105.027
772.913	13.439	5.318	9.073	10.171	10.901	81.987
463.463	7.483	5.154	8.288	4.37	5.329	19.544
580.122	6.781	5.094	274.292	6.252	4.935	16.205
849.356	7.462	5.471	9.915	7.174	7.299	73.337
361.011	5.697	4.616	7.423	7.662	6.863	99.303
1526.49	6.793	5.294	7.324	7.82	6	12.783
551.842	8.055	4.727	21.134	4.829	8.063	7.565
285.438	7.719	4.6	7.731	5.614	7.295	36.01
531.496	14.989	4.731	387.941	4.901	8.935	111.549
1432.53	7.554	4.594	13.224	5.2	15.426	35.027
395.922	7.316	3.626	45.234	7.845	6.915	22.135
663.308	8.219	4.015	5.613	10.793	7.944	9.245
970.54	9.895	5.961	67.918	4.671	6.53	15.122
1463.64	8.565	4.431	80.368	5.723	11.224	23.9
508.447	8.686	5.08	326.26	4.969	8.338	14.644
983.596	12.425	5.545	5.938	7.437	7.642	67.398
1419.98	8.417	5.188	12.783	6.374	7.63	6.195
711.929	4.568	4.76	14.533	13.369	8.886	37.746
346.49	8.395	5.094	16.164	6.105	7.502	10.229
418.584	7.408	5.672	147.57	6.269	6.242	12.141
1094.4	8.642	5.114	32.617	6.754	9.603	18.478
346.641	6.213	5.298	131.292	5.673	10.049	14.924
1585.01	7.884	5.316	128.185	7.222	7.967	8.842
1298.34	9.541	4.575	15.849	6.674	8.952	12.251
718.66	9.049	4.062	269.226	5.294	7.697	15.579
1077.18	11.663	6.549	33.981	7.435	8.213	22.443
949.4	7.686	9.471	15.38	6.211	6.533	44.88
1973	8.587	5.507	11.407	4.949	8.178	14.125
1038.15	8.709	5.025	13.51	6.262	9.327	12.324
1962.59	10.197	5.882	23.772	4.646	10.684	16.112
1249.63	4.642	4.872	68.173	6.635	8.996	15.712
299.146	7.556	4.544	108.552	5.528	8.043	350.708
920.615	7.527	5.393	7.746	6.118	7.103	10.596
755.097	9.8	3.759	22.446	6.479	6.573	25.042
1842.73	4.667	6.033	66.402	7.073	7.439	11.59
280.219	5.419	4.391	45.949	6.947	7.905	9.976
893.339	9.523	4.99	211.14	6.108	7.121	21.013
301.698	6.671	4.938	14.432	11.993	11.188	14.04
284.114	6.689	6.133	55.544	5.042	7.515	29.031
529.54	9.731	4.982	18.285	7.677	9.367	9.362
1765.26	5.887	5.789	6.722	5.84	7.288	12.211
753.365	7.692	4.227	66.34	4.72	8.695	14.811
1871.94	6.994	4.627	17.863	5.269	6.216	8.769
1064.65	7.178	6.129	19.693	5.946	5.516	23.31
675.99	4.713	5.243	64.497	5.825	7.024	87.815
822.638	11.768	5.257	8.208	4.622	10.212	20.683
848.031	11.229	5.229	133.553	4.703	6.917	17.798
529.358	7.733	4.816	139.128	4.925	7.49	15.227
608.963	8.041	5.024	434.336	4.323		24.295
292.46	7.723	5.415	41.927	10.08		18.124
1998.68	6.95	4.191	10.792	4.667		10.188
1656.51	6.988	4.861	20.851	5.068		13.947
1624.58	8.369	4.871	128.252	6.948		44.327
1520.32	7.542	10.923	36.326	4.254		46.846
676.822	7.238	5.557	31.2	4.929		381.347
1493.87	15.533	4.41	16.677	6.162		16.273
1764.83	8.236	4.986	40.774	4.182		28.7
2378.51	5.967	5.538	42.797	4.578		105.901
548.467	9.123	5.227	14.642	5.118		19.228
778.276	6.418	5.661	7.323	5.607		8.828
1160.18	6.835	6	60.942	5.268		10.482
1482.12	8.833	5.612	21.684	5.244		52.074
971.071	7.472	5.556	25.981	5.354		48.977
693.911	5.75	4.424	91.909	4.311		16.033
533.79	9.342	5.667	16.59	4.53		201.21
265.773	8	5.591	18.789	6.927		22.813
1506.44	6.424	5.375	9.083	5.176		26.127
1502.71	9.526	5.584	96.676	5.096		9.246
685.605	8.684	5.789	7.84	4.926		55.17
833.648	14.371	5.619	115.269	6.97		130
1138.32	13.2	6.171	48.464	5.773		25.038
294.769	6.161	5.72	75.545	5.036		21.771
1484.31	5.564	5.327	60.278	4.528		11.968
255.261	8.487	5.1	12.54	7.05		38.918
375.06	7.767	8.43	79.679	4.667		11.04
1280.92	8.972	9.992	237.906	7.629		35.427
513.742	8.849	5.648	7.857	5.736		20.255
1293.88	6.689	6.558	62.508	7.338		70.459
1064.67	9.78	6.47	6.911	5.138		32.801
1013.91	7.618	5.457	7.911	5.77		13.71
856.777	7.438	5.771	274.617	9.568		98.336
1237.6	5.257	5.693	37.838	5.179		19.093
1038.91	10.974	5.414	81.882	4.956		112.237
992.373	8.571	5.78	86.824	5.683		29.601
1843.15	9.862	5.487	6.511	6.712		7.763
1166.89	5.61	7.053	10.328	6.487		34.307
1955.44	10.976	6.513	57.7	13.132		9.782
1366.19	6.846	6.317	303.136	5.381		8.469
424.846	5.472	6.472	753.738	5.189		6.976
1140.6	18.107	6.785	6.58	3.676		8.667
485.455	5.917	4.035	12.324	7.363		10.49
1306.71	6.15	6.314	139.501	4.78		12.034
1620.73	7.744	5.518	184.986	6.078		23.11
1561	8.79	7.197	95.707	4.256		8.902
904.557	6.18	6.18	22.982	5.215		82.939
1054.96	8.284	7.438	9.341	6.25		14.602
394.459	6.394	4.588	106.31	5.306		8.396
441.243	7.476	5.958	22.021	5.11		130.842
1593.82	8.652	5.872	10	4.32		17.184
1287.88	9.296	7.377	199.628	5.75		12.161
1039.92	4.881	4.805	260.747	6.222		10.906
466.966	7.311	6.409	140.062	4.428		17.385
299.831	9.096	4.788	28.578	4.976		10.346
1207.08	6.11	5.564	80.487	4.084		19.294
1492.85	7.219	4.576	113.686	5.211		37.518
400.743	7.519	5.191	7.738	6.255		15.935
1029.77	7.217	5.65	6.933	5.207		147.893
1589.18	5.259	5.256	48.148	6.88		29
1613.71	6.276	4.392	38.624	5.69		22.591
1255.16	6.887	4.495	10.51	4.69		11.053
603.668	7.737	3.695	147.009	4.939		99.424
1284.19	9.358	4.596	90.455	8.138		9.02
2061.4	11.303	5.295	11.469	5.301		8.034
1095.92	5.159		203.685	6.592		8.849
1484.38	8.624		48.956	5.839		7.27
998.375	7.308		7.263	5.285		10.896
519.27	7.508		69.043	5.965		47.17
1113.39	9.24		44.681	6.69		27.529
2111.24	7.851		14.916	4.973		35.223
1287.74	7.758		97.207	9.119		7.205
240.627	9.686		200.437	3.928		33.719
1689.3	5.541		71.187	6.912		30.372
1371.47	8.125		70.645	11.897		30.312
757	8.215		6.969	3.905		32.099
1409.49	6.056		27.684	6.204		31.018
1592.19	6.171		29.703	5.488		15.429
1470.66	6.896		45.732	6.055		9.794
1408.63	5.753		6.051	7.852		15.452
1821.13	7.943		18.118	3.941		11.302
699.485			12.918	5.171		31.455
403.58			7.864	4.606		30.112
1956.96			6.855	6.857		128.888
986.192			202.952	4.534		6.857
952.455			407.464	4.734		16.69
886.818			660.8	6.847		72.231
1359.74			27.046	3.562		14.892
852.608			17.9	5.581		10.081
1367.83			113.524	4.233		20.84
464.92			169.118	6.032		6.496
815.643			10.382	3.844		64.973
188.671			25.789	4		19.331
1866.53			114.17	5.535		18.09
389.809			13.727	6.347		19.168
553.4			14.574	6.517		15.268
1762.24			22.645	5.119		10.911
666.098			146.32	4.038		9.905
290.314			114.716	8.167		41.245
273			18.672	4.973		18.91
1164.56			77.888	5.433		12.318
620.424			16.573	7.167		6.943
791.983			26.516			24.896
1480.36			93.828			16.688
1379.26			21.348			36.294
366.571			60.882			10.115
1491.85			153.582			33.908
962.186			5.587			33.015
1097.3			33.124			10.038
457.656			34.41			8.094
1118.81			67.255			6
856.105			25.462			10.897
1140.25			74.172			29.122
551.909			205.021			53.078
637.351			37.86			25.365
896.746			52.507			7.907
650.881			71.113			36.883
338.216			42.351			9.509
770.269			6.234			5.805
701.508			22.516			7.339
405.145			10.474			7.422
1551.26			22.768			6.905
1781.66			35.118			52.505
1170.04			29.558			45.953
1168.84			7.881			11.412
275.004			79.066			23.285
1103.53			7.938			47.728
610.785			19.409			6.176
376.929			14.194			33.392
695.932			76.768			18.184
1743.9			12.763			6.606
237.027			29.765			27.828
807.279			13.571			6.5
959.219			27.021			8.578
2138.03			146.182			32.554
1107.54			30.262			15.22
911.625			4.524			49.553
1591.58			67.231			5.936
780.984			47.268			47.493
356.605			7.191			13.57
335.665			45.188			33.346
830.861			12.865			11.98
1501.97			158.124			7.905
264.778			7.784			25.756
1587.13			8.353			7.135
267.44			79.978			8.815
1585.68			114.942			49.333
458.721			9.036			6.57
1114.37			876.052			50.468
471.911			8.412			85.35
1286.19			25.34			6.462
280.2			120.439			14.829
850.628			32.569			6.752
410.102			10.47			17.21
483.553			5.689			4.286
1692.98			96.298			12.525
619.891			21.325			23
1076.24			8.667			16.736
1522.71			6.32			12.791
1145.2			63.634			11.361
1010.52			35.128			51.533
1317.31			9.116
1076.69			10.374
785.484			12.879
1070.54			7.991
205.627			68.315
1397.66			173.472
531.347			678.745
443.934			111.538
521.417			6.933
823.682			74.497
1092.69			71.888
647.886			65.566
147.5			70.9
713.451			8.218
1223.16			6.577
1041.49			62.627
995.614			24.955
1382.42			264.442
956.681			164.896
1097.24			31.489
898.806			64.053
2453.64			37.048
2261.55			22.632
619.333			817.554
640			10.024
384.879			142.785
1188.51			7.246
738.3			13
1421.82			57.811
405.899			6.339
966.191			29.162
913.482			8.434
864.022			15.175
2097.28			23.791
759.796			367.734
306.862			7.837
312.762			6.541
649.17			12.333
135.885			174.899
879.954			166.13
395.872			338.923
1347.74			73.806
1051.67			197.341
535.641			146.009
1664.38			7.855
1409.68			5.878
1283.62			6.258
768.095			5.046
1316.21			10.145
264.41			67.034
927.302			182.861
1888.52			58.151
1349.08			160.092
2150.66			133.348
1252.18			227.946
573.597			8.383
1034.19			7.354
2030.49			31.065
287.549			12.137
219.31			33.626
382.976			14.714
798.631			63.445
891.907			33
560.667			7.796
1205.99			45.498
834.768			178.724
660.851			6.711
337.615			38.718
747.652			201.357
656.771			7.067
148.88			7.037
1213.31			21.718
1115.21			14.333
1061.79			127.608
694.4			111.765
1166.76			6.448
915.738			9.024
1850.17			24.929
617.658			14.985
870.048			30.305
1309.78			11.097
1819.44			12.743
1801.48			6.333
702.205			8.111
251.05			6.231
348.059			199.324
546.476			23.042
1399.68			9.772
203.145			174.831
456.442			17.361
241.8			92.326
295.986			146.55
1372.89			170.496
865.729			56.972
689.868			12.504
911.005			78.497
368.612			6
208.286			15.289
907.817			72.897
1243.3			32.731
306.368			6
370.673			33.048
2421.66			18.036
743.714			17.851
878.682			49.642
1636.19			209.634
1962.88			38.067
834.488			7.252
1075.36			26.945
1336.77			4.95
2468.53			9.878
344.462			301.346
317.671			19.145
1398.78			14.524
1421.06			254.494
791.156			16.029
2339.19			29.854
802.361			9.556
208.295			26.805
557.054			11.979
1768.61
539.688
1624.2
862.742
270.831
949.892
292.759
179.617
805.932
1423.15
873.327
1243.31
1686.09
1513.47
1100.15
344.353
1676.89
1158.73
203.848
185.972
862.829
1745.85
1643.8
819.333
854.315
1963
470.502
1327.82
1992.71
1456.78
252.112
932.241
1205.93
835.42
1471.08
663.483
216.857
1813.71
1502.15
350.607
2034.97

## Sheet: Fig5e_1_Kruskal
Table Analyzed	Data 1
Kruskal-Wallis test
P value	<0.0001
Exact or approximate P value?	Approximate
P value summary	****
Do the medians vary signif. (P < 0.05)?	Yes
Number of groups	3
Kruskal-Wallis statistic	614.7
Data summary
Number of treatments (columns)	3
Number of values (total)	1169

## Sheet: Fig5e_1_Multiple_Comparisons
Number of families	1
Number of comparisons per family	2
Alpha	0.05
Dunn's multiple comparisons test	Mean rank diff.	Significant?	Summary	Adjusted P Value	L-?
B(small+big) GFP in Frame 3 vs. B(small+big) GFP in Frame 1	7.222	No	ns	>0.9999	M	B(small+big) GFP in Frame 1
B(small+big) GFP in Frame 3 vs. B(small+big) GFP in Frame 2	-497.4	Yes	****	<0.0001	N	B(small+big) GFP in Frame 2
Test details	Mean rank 1	Mean rank 2	Mean rank diff.	n1	n2	Z
B(small+big) GFP in Frame 3 vs. B(small+big) GFP in Frame 1	389.9	382.6	7.222	404	302	0.2812
B(small+big) GFP in Frame 3 vs. B(small+big) GFP in Frame 2	389.9	887.3	-497.4	404	463	21.64

## Sheet: Fig5e_2_ANOVA
Table Analyzed	Data 1
Data sets analyzed	F-H
ANOVA summary
F	157
P value	<0.0001
P value summary	****
Significant diff. among means (P < 0.05)?	Yes
R squared	0.191
Brown-Forsythe test
F (DFn, DFd)	142.2 (2, 1330)
P value	<0.0001
P value summary	****
Are SDs significantly different (P < 0.05)?	Yes
Bartlett's test
Bartlett's statistic (corrected)	5239
P value	<0.0001
P value summary	****
Are SDs significantly different (P < 0.05)?	Yes
ANOVA table	SS	DF	MS	F (DFn, DFd)	P value
Treatment (between columns)	3064809	2	1532405	F (2, 1330) = 157.0	P<0.0001
Residual (within columns)	12980756	1330	9760
Total	16045565	1332
Data summary
Number of treatments (columns)	3
Number of values (total)	1333

## Sheet: Fig5e_2_Multiple_Comparisons
Number of families	1
Number of comparisons per family	2
Alpha	0.05
Dunnett's multiple comparisons test	Mean Diff.	95.00% CI of diff.	Below threshold?	Summary	Adjusted P Value	F-?
Column F vs. Column G	1.28	-14.66 to 17.22	No	ns	0.9765	G	Column G
Column F vs. Column H	-96.03	-110.4 to -81.67	Yes	****	<0.0001	H	Column H
Test details	Mean 1	Mean 2	Mean Diff.	SE of diff.	n1	n2	q	DF
Column F vs. Column G	7.377	6.097	1.28	7.216	383	367	0.1774	1330
Column F vs. Column H	7.377	103.4	-96.03	6.498	383	583	14.78	1330

## Sheet: Fig5e_3_MannWithney
Table Analyzed	Data 1
Column N	B(small+big) GFP in Frame 2
vs.	vs.
Column H	ΔATG B(small+big) GFP in Frame 2
Mann Whitney test
P value	<0.0001
Exact or approximate P value?	Approximate
P value summary	****
Significantly different (P < 0.05)?	Yes
One- or two-tailed P value?	Two-tailed
Sum of ranks in column H,N	355183 , 192399
Mann-Whitney U	84983
Difference between medians
Median of column H	45.73, n=583
Median of column N	17.21, n=463
Difference: Actual	-28.52
Difference: Hodges-Lehmann	-21.49
