# Supplementary material for: Upstream open reading frames repress the translation from the iab-8 RNA
Source: PLoS Genet. 2024 Sep 23;20(9):e1011214. doi: 10.1371/journal.pgen.1011214 (PMC11463788; doi:10.1371/journal.pgen.1011214)
Supplement: S6 Data — The data is presented in excel format. The numbers in the excel files are quantifications of the fluorescence of cells transfected with the construct indicated on the top line of each column. The second sheet and subsequent sheets contain the results of statistical tests run on the data using the Prism Statistical Analysis software package. (XLSX) [file pgen.1011214.s010.xlsx]

## Sheet: Fig6_data
pGFP	200-pGFP	Exon1&2 ΔATG
134.178	31.326	375.153
184.769	6.185	509.56
1079.98	30.078	8.825
765.776	7.745	49.986
1439.32	6.96	108.329
1420.94	17.262	17.843
461.028	7.828	88.667
243.524	15.609	298.819
702.683	19.372	47.969
1347.25	15.471	145.893
246.226	5.486	50.81
508.294	5.182	63.143
1438.88	9.928	678.866
1022.32	6.43	959.359
528.708	56.526	48.725
621.969	66.693	279.641
583.514	175.617	656.798
633.617	94.578	73.53
548.594	39.425	30.731
252.013	7.624	442.637
617.386	84.269	620.034
1422	32.123	803.166
201.955	18.364	133.833
1060.71	7.937	8.571
196.011	14.449	47.674
231.72	113.019	31.43
470.266	14.704	9.395
1648.79	13.678	441.677
963.067	8.694	9
312.167	8.592	11.941
1362.78	8.944	401.848
302.71	27.899	34.619
332.151	71.906	443.333
1221.03	8.403	84.778
1919.77	15.789	578.586
133.517	66.085	10.294
854.238	25.937	25.904
429.733	7.861	8.571
1744.22	42.564	174.631
445.628	14.215	7.871
1165.21	94.647	542.655
132.913	13.348	11.256
1704.01	36.298	127.333
206.512	31.795	15.235
1707.46	7.245	1539.44
268.714	11.582	554.797
453.529	12.729	10.15
1294.56	8.367	141.034
1532.52	20.802	78.584
622.891	5.771	346.052
672.215	11.523	12.617
1409.81	75.474	60.362
139.4	7.944	526.903
1653.09	6.794	11.027
1173.93	66.347	238.217
1190.78	8.392	67.256
180.147	91.155	424.994
2030.39	7.097	101.243
1637.38	6.851	445.143
1518.01	7.009	195.257
1091.85	124.722	203.429
1143.92	11.545	302.807
2186.51	16.5	69.234
643.555	17.568	235.491
1771.2	13.324	431.619
258.557	74.057	266.06
912.182	11.759	232.538
1516.41	17.648	65.474
580.094	16.586	77.931
130.827	18.259	1265.63
1041.22	9.685	91.953
1575.18	27.342	42.427
949.696	17.172	61.035
489.949	10.39	70.902
1983.42	18.038	135.558
291.328	8.56	120.835
2214.7	41.066	310.988
1857.02	17.497	435.981
1111.24	5.588	459.456
178.904	8.176	60.107
1105.5	16.077	71.077
697.143	7.166	46.274
168.655	10.506	245.105
952.662	9.17	160.667
1759.96	9	54.479
369.2	10.393	63.383
353.722	13.043	128.469
1279.15	8.012	466.796
141.974	8.159	142.434
394.426	12.825	211.44
893.036	9.567	78.12
778.41	37.048	56.781
1240.24	6.766	119.171
946.98	48.711	108.853
2171.31	32.625	71.606
716.752	7.562	59.205
587.923	7.911	89.059
477.527	9.782	82.18
945.721	70.648	93.847
181.129	10.134	94.982
735.949	8.805	323.098
614.309	11.677	243.333
331.86	7.333	344.312
385.175	8.947	219.704
240.154	19.006	250.285
253.515	16.86	37.831
301.062	6.481	206.467
651.497	23.455	197.22
250.955	7.4	53.396
1739.26	15.211	45.086
972.335	12.932	81.66
1040.74	5.95	932.858
638.407	7.147	663.868
1425.3	5.828	62.306
1057.82	34.301	232.006
215.694	6.48	458.508
751.21	13.587	79.879
376.98	12.216	436.031
231.901	26.439	425.656
802.023	16.583	691.292
631.086	6.42	50.816
191.939	58.446	90.917
214.03	51.333	89.829
341.402	15.412	201.944
436.443	39.994	62.968
555.862	15.745	162.033
737.327	21.159	47.85
208.609	17.385	51.43
209.226	62.179	122.096
956.778	90.936	372.254
255.023	40	43.803
464.026	38.263	27.756
1888.6	89.933	285.325
451.205	7.937	111.504
651.799	6.474	1008
239.924	9.537	107.344
1597.27	5.766	94.434
196.442	14.507	196.667
858.438	7.176	39.167
796.675	14.234	434.842
279.4	18.331	353.728
189.658	7.214	48.964
993.178	11.106	551.517
221.45	5.789	1209.03
878.122	119.995	61.266
375.736	8.332	174.356
1045.04	8.106	204.761
772.613	7.474	641.398
252.615	7.698	474.896
444.204	9.184	890.786
880.787	12.403	423.338
229.5	6.836	178.597
1253.4	7.397	301.91
1114.2	9.8	26.201
301.384	23.956	387.143
669.431	8.766	79.378
379.028	12.47	19.811
386.392	20.636	1192.77
553.685	8.698	36.818
865.27	5.51	20.347
384.031	9.165	480.126
620.178	35.809	680.222
232.139	9.697	380.187
215.483	56.076	27.39
396.651	10.887	19.275
394.829	7.714	28.07
722.455	25.713	182.357
1211.59	77.742	44.188
807.126	7.921	21.971
720.765	24.314	148.922
695.468	15.012	30.474
1094.12	9.541	24.871
937.414	30.463	52.015
1797.04	26.871	64.045
493.754	7.441	411.177
378.182	12.218	120.633
737.795	8.236	26.768
159.022	7.484	77.411
704.257	42.639	194.006
1439.24	22.557	28.422
530.174	7.575	124.079
418.5	6.418	189.266
767.793	7.744	106.492
1719.91	70.258	804.369
331.46	7.534	782.847
789.679	7.674	20.628
803.88	9.845	37.387
744.214	10.05	21.396
614.126	78.654	66.722
1039.14	7.792	58.047
662.077	46.934	53.035
700.961	8.114	22.886
571.024	9.76	33.907
451.265	5.479	284.1
390.565	7.301	24.667
2359.96	23.829	26.167
958.645	7.545	576.952
250.439	8.617	138.865
279.333	6.449	110.767
271.392	13.429	15.469
209.058	6.822	146.58
1716.67	10.284	14.723
233.825	8.523	52.939
591.513	6.324	245.931
842.125	21.577	151.568
1007.86	9.167	262.613
441.171	8.365	62.859
370.463	23.338	29.116
177.246	9.402	29.697
219.816	18.633	18.372
1083.31	15.568	175.327
270.118	14.599	30.54
583.865	18.892	34.394
151.22	56.261	129.265
1319.04	88.064	37.026
1000.44	10.4	76.102
258.413	54.079	22.915
1592.7	85.442	26.009
468.857	7.846	80.142
788.937	38.364	201.862
257.694	7.841	130.833
255.438	9.804	237.644
140.332	53.606	233.313
804.759	22.264	253.205
310.526	6.452	254.266
359.971	6.812	200.2
1125.03	9.669	21.49
572	8.312	32.343
932.621	5.756	429.981
244.824	6.971	47.836
1384.69	7.76	406.05
686.328	21.407	17.71
691.246	67.969	21.345
877.99	5.235	17.381
573.732	135.155	51.418
150.079	7.881	454.012
555.506	9.92	25.633
402.434	7.287	472.779
1799.66	8.066	27.561
522.935	36.016	73.531
518.909	45.202	34.487
763.418	159.303	708.511
1061.16	7.342	79.47
714.68	7.205	25.383
1042.29	6.403	87.338
160.382	6.749	28.586
184.735	12.179	49.108
242.803	7.513	63.439
157.307	9.904	164.044
211.356	9.292	56.576
224.341	7.545	106.28
1885.17	7.165	1250.6
660.578	5.158	207.626
179.242	5.947	20.622
1467.06	14.479	19.038
591.089	4.915	35.669
884.769	6.4	177.036
540.569	7.126	356.359
298.48	6.116	62.134
516.507	7.14	20.897
215.194	68.463	190.773
299.109	16.934	28.4
1350.17	39.651	780.224
307.543	7.204	55.73
514.159	62.671	137.775
189.822	9.195	217.475
647.821	8.664	179.476
263.436	10.398	205.04
490.065	7.733	733.933
358.198	6.469	257.325
194.442	8.99	81.78
1147.44	7.525	156.989
300.837	8.981	17.833
466.316	7.817	105.37
893.673	14.056	393.844
1089.97	12.786	61.73
369.719	12.007	118.047
800.157	7.975	49.813
324.894	6.309	16.297
848.337	6.356	16.108
318.793	6.824	341.623
1360.59	6.473	924.28
341.138	8.03	18.671
775.783	11.599	246.481
1742.43	6.889	423.109
854.311	6.847	16.678
292.951	18.836	22.944
1781.61	10.687	169.658
576.387	8.29	80
667.865	42.251	19.273
294.195	8.425	14.415
249.688	23.029	402.723
252.524	21.69	124.057
597.318	8.708	26.13
242.16	10.859	317.477
1609.99	8.09	28.13
286.012	9.36	183.618
1537.15	6.881	85.941
1485.37	9.417	1731.82
456.99	11.411	43.151
579.523	7.5	141.516
262.63	7.649	1078.7
1665.58	6.492	19.121
1150.76	7.158	459.445
1473.88	7.066	137.827
638.418	5.505	33.821
357.671	7.539	125.325
1364.82	6.376	61.212
984	9.197	291.366
1340.3	40.938	32.463
385.962	9.38	19.938
2110.77	5.917	17.786
616.029	7.506	839.313
964.857	6.587	20.933
626.312	13.463	1028.65
372.444	9.355	58.133
455.706	24.012	235.468
507.655	11.029	77.472
1114.44	20.349	1477.27
326.726	10.384	168.637
438.022	25.642	244.795
963.381	24.134	37.723
191.281	10.902	52.194
187.204	6.797	52.464
1260.58	15.989	27.567
703.052	6.155	110.875
720.609	19.589	481.654
333.944	7.287	170.826
211.994	5.333	878.867
1143.8	12.957	165.746
597.996	12	24.143
832.773	11.123	351.625
686.937	29.156	21.539
453.176	8.037	29.417
210.794	7.917	208.75
1043.12	10.553	107.301
962.618	6.939	30.167
1603.24	9.588	1393.93
1708.73	7.456	20.846
957.329	7.953	25.38
235.388	10.305	764.126
204.206	7.658	208.191
1091.06	9.466	1168.6
426.077	7.889	33.268
935.564	10.26	241.54
446.128	7.248	34.626
389.634	8.21	514.555
373.926	10.353	18.621
276.132	15.927	323.247
682.454	7.991	30.938
520.751	7.189	21.656
667.174	27.824	1302.69
618.317	30.402	261.5
1018.24	8.609	46.607
476.542	13.63	1444.22
689.49	5.933	90.915
658.764	17.072	583.32
366.316	14.198	19.547
423.604	8.245	552.682
237.882	9.164	157.236
336.045	5.913	64.047
147.974	13.296	981.079
754.71	23.914	25.996
395.291	36.501	822.4
188.142	18.878	957.514
773.631	19.434	21.232
1394.11	6.728	54.935
143.992	7.137	43.278
213	9.132	78.388
149.324	35.177	1428.21
291.18	13.133	40.964
243.185	6.208	1541.44
149.38	11.044	17.245
635.049	17.693	16.921
273.523	8.211	413.504
180.406	24.249	52.746
517.721	22.811	239.229
306.863	15.039	1155.4
141.909	6.168	13.977
998.937	7.174	882.204
344.894	7.547	40.222
965.643	14.353	22.436
895.52	14.051	92.431
443.036	7.102	677.832
471.175	13.838	315.187
377.167	6.906	586.797
825.204	6.709	16.04
1100.46	7.171	22.773
179.721	5.885	38.573
1644.84	8.754	1386.1
595		14.774
234.042		870.531
227.839		255.02
392.938		1046.03
230.06		15.184
214.31		41.884
220.644		534.961
222.757		61.889
920.743		476.848
268.252		45.308
247.031		197.388
196.5		84.278
229.752		14.702
300.834		1044.3
533.218		267.183
2008.18		1051.9
776.152		121.69
1239.01		590.493
397		140.73
1868.11		70.41
685.159		49.83
1001.93		221.784
665.707		88.122
190.109		37.328
691.794		37.268
424.997		18.059
247.77		11.561
614.872		36
1324.17		766.195
190.1		79.874
172.327		294.55
128.81		1052.35
299.604		45.845
845.777
628.513
186.38
1418.24
593.701
1622.54
199.618
226.377
664.049
603.758
1268.3
669
174.216
243.192
194.593
1178.67
1209.45
1164.68
646.862
816.772
1194.41
700.546
1383.6
396.93
277.441
999.732
899.253
409.854
1782.48
578.512
819.796
1381.33
773.949
850.099
450.248
926.009
1091.52
1469.99
240.537
1113.74
448.996
1337.16
1253.47
1042.36
271.405
407.62
1635.72
459.1
352.808
797.844
370.613
850.613
1740.22
395.583
661.467
413.795
1226.41
190.925
211.05
721.197
1391.26
388.669
1338.05
243.704
500.01
670.583
1218.56
267.523
879.422
1367.76
831.874
794.069
244.964
678.609
856.231
467.349
751.983
286.57
623.323
330.867
692.423
140.59
1010.34
963.825
474.434
344.928
574.083
151.042
718.386
207.756
845.984
218.644
1156.39
667.587
321.084
241.357
260.759
1346.11
870.484
250.532
407.78
272.491
283.879
715.457
177.788
1299.48
826.162
1000.44

## Sheet: Fig6_Kruskal
Table Analyzed	Data 1
Kruskal-Wallis test
P value	<0.0001
Exact or approximate P value?	Approximate
P value summary	****
Do the medians vary signif. (P < 0.05)?	Yes
Number of groups	3
Kruskal-Wallis statistic	915.1
Data summary
Number of treatments (columns)	3
Number of values (total)	1344

## Sheet: Fig6_Multiple_Comparisons
Number of families	1
Number of comparisons per family	2
Alpha	0.05
Dunn's multiple comparisons test	Mean rank diff.	Significant?	Summary	Adjusted P Value	B-?
200-pGFP vs. pGFP	-782.4	Yes	****	<0.0001	A	pGFP
200-pGFP vs. Exon1&2 ΔATG	-425.2	Yes	****	<0.0001	C	Exon1&2 ΔATG
Test details	Mean rank 1	Mean rank 2	Mean rank diff.	n1	n2	Z
200-pGFP vs. pGFP	229.6	1012	-782.4	390	531	30.23
200-pGFP vs. Exon1&2 ΔATG	229.6	654.7	-425.2	390	423	15.6
